# Supplementary material for: Development and characterization of a new sunflower source of resistance to race G of Orobanche cumana Wallr. derived from Helianthus anomalus
Source: Theor Appl Genet. 2024 Feb 22;137(3):56. doi: 10.1007/s00122-024-04558-4 (PMC10884359; doi:10.1007/s00122-024-04558-4)
Supplement: Supplementary file 5 — Table S1. Context sequence of SNP markers Iasnip-17 to Iasnip-47, previously developed for OrDeb2 fine mapping, and Iasnip-95 to Iasnip-106, developed in this study from ANOM1 and P21 cloned fragments (Excel sheet 1), and PCR primer sequences used to amplify the ANOM1 and P21 DNA fragments (Excel sheet 2) (XLSX 15 kb) [file 122_2024_4558_MOESM5_ESM.xlsx]

## Sheet: Table S1_Sheet 1_SNPs
Table S1_Sheet 1a: SNPs designed for OrDeb2 fine mapping used in this study
SNP	Context SEQUENCE	Physical position in Chr04 HanXRQ.v.2
Iasnip17	ATGTCTTCCGACTCCAATTCCCCTCCAACCACCACTTTCGTCCAAGCCGACCCATCGAACTTCCGAGCCGTCGTGCAACGGCTCACCGGGGCCGCCACCACCCCCCAAACCKGCCCCGAACCCCCTAACCGAAGATCAGAATTCAAACTACA[C/T]GAACGAAGACAAAATGCGGGAAAACTCGAGATAACTCTTAACAACGGGTTCGGCCCGTTTGGGATCGTGTTCCCTCCCGGGAGACAAAGGAGCTACAACGGTGGCGACACGATGATG	9427838
Iasnip19	TCAACTAACAGTTTTGGATATTAGCAATAACCTTTTTACAGGTTTGGTTCCTCACTGGATAGGCAACRGTACCTTGAA[T/A]GAATTTGTGGCAAGAAATAATAGGTTGGAAGGTCAGTTTCCTTGTGGAATAGCTTCACTCCGGTTTCTCGATATCTCAGAAAATTATTTTTCCGGTACCATCCCA	9555907
Iasnip-28	GCATATACCCTNTGCTANATGGCTAGTAAGTATATATCAATGCTAAGTTGATTTGTTTC[T/A]TAAATCTTATTTCCTAAATGTAACTCATAAAATTTGTGAGTTCAGGCAGAGAAGAACATCTTAGGACAATTGGCTCATCCAAATATCATTAAACTCTTGGGATACTCTAATAATGAAAACG	8780931; 8211032
Iasnip-40	TTAATTTGATTGTGCAAATAAAGTAACACACCAGTTAAGATATACTCTGGGGCTGCATAGCCATAGGTTCCCAT[G/A]ACCTGTGTAGTAACATGTGTTTCTCCTGTTTCNGGGCCATANTTCACCAATCCAAAATCCCCTAGTTTTGCATTATAATCCTGNNANACAAAAGAGTATAATAAGTGGTTAACTTGANATNAAAGAAAATTATCAAANTGGTTNGATCACCATTACTAGTCATAAAGAGNTTAAGAGTACTTCATCCAGTAATATATCACC	7225628
Iasnip-41	AATTACACAAAACATCATCACACTTATAAGTTTCTTCTTGTCATGTTTCTTCTTNTTCTTGTAAACATGATAGCAATTAAAAACATAATTTAACAACTTAACCATTTAATGTGAGTGACTCAAGATTACAATTGCTCAAGTCAAGC[G/C]TCGTTAACTCTCTCAAGGAAGATAACTCTGCACATAAAGCATTATATAAGTTAATAAATAACAGTGGAAATGAGGTTTANTAGTTTAACTATAATTTTAATGATAAGTATTACCTCGCAAAGGAAAAGAATCAATTATGAGTTCACTTGAACCACTAAGATCAAGAATCTTGAGAGATGGAAGAAAACTTAGGCA	7854198
Iasnip-47	TGGCGGTCGGTCATGGCCGTCACGAACATCTTTAACCTCATCGGGAAAGAGGATACAAAAGGAAATGTCAGAACTCAACAC[A/G]GACCCACCTGTAGACTGCTCCGCGGGTCCCAAAGGCGATAACCTCTATCACTGGGTCGCCACTCTCTTTGGTCCACAAGGTCAACCCGACTGTTCATCTACAAAACTTC	9165646; 9138376
Table S1_Sheet 1b: SNPs designed after cloning P21 and ANOM1 PCR amplicons
SNP	Context SEQUENCE	Physical position in Chr04 HanXRQ.v.2	PCR-based marker
Iasnip-95	TTATCAAATTGAAAGTTTAATAAAATGTTGYGACTTAAAAGTGAGAAAWGTGRAAAGGAGAATAAGTTAAGGGACACAAGTTATATTTTTGTGTATTTTAA[G/C]AATATAAACCATCCTAAATTGGTTAATTATGATGGTTGTCTTTCTCATAGTTATTGTAACAGGATGAGATTYTAGAGTGAATATTGATATATTTGTGAA	8175887; 8251100; 8285811; 8774916	FMDEB-57/58 and FMDEB-59/60
Iasnip-96	ACACAAGTTATATTTTTGTGTATTTTAASAATATAAACCATCCTAAATTGGTTAATTATGATGGTTGTCTTTCTCATAGTTATTGTAACAGGATGAGATT[T/C]TAGAGTGAATATTGATATATTTGTGAACWGAGTGAACAAATTCTGATCATTGATTTACATCATTAAATTGTAAAATACACTATTGTTTTTTTTT	8175960; 8285884; 8251173; 8774989
Iasnip-97	TATAYATTTGTGTATTGATAATCAAGGGCTATGATTAGTTCACTAGTGTTCACTATCAAGAGGGTTATTCACAAATAAACCTAACCCTATTGTAACATCT[G/C]ATAAAAGAGTTGTATGGTTTTTATATCAAATGAAAAGGAAATTACAATTCACATTTGTATATTTTCTCTTTAGTGAAGATTAAGTTTGTTTTTTTATAGA	8176193; 8251404; 8286117
Iasnip-98	TGTATATTTTCTCTTTAGTGAAGATTAAGTTTGTTTTTTTATAGAAACGCTTTTTTAGTTTCGTTGATCAAATAGTTTTAATTTGCAACGTAGAGGAGAA[AGAAGAA/-]TGAAGAAGAAGAAAAAAGATGATATCTCAAGAACAAAAACATTTATATTTTCTTCAAGAACCAACTTTTTGTAGACTTTGTAGTTGCTTTTCTTTTGGTTTGC	8251560; 8286273; 8176349
Iasnip-99	CTCAAGAACAAAAACATTTATATTTTCTTCAAGAACCAACTTTTTGTAGACTTTGTAGTTGCTTTTCTTTTGGTTTGCACAAATTTCCGTCATAACTTCA[C/G]GAGACTCATATTGGAMTTGAGCCTTGATATTCTTTTCCTGACACATTGTTGGACTTCTCTTTTGGGCTCAAGCAAATATGCGAATCTTGAATTTTTGGCA	8176474; 8286404; 8251691
Iasnip-100	AGACTCATATTGGAMTTGAGCCTTGATATTCTTTTCCTGACACATTGTTGGACTTCTCTTTTGGGCTCAAGCAAATATGCGAATCTTGAATTTTTGGCAC[T/G]TGATTWGCAAACTTGAGTTTCAAGAGTCAATTTACAAGACCAGAATTATTTTGGTTGACTTATATTGTTGGGTAGTAGTAAATAACGTTTGTGTTTAGCGG	8176576; 8286506; 8251793; 8776031
Iasnip-105	TTTCTTTTTYTAACWGCTCTKTTATAGTGTTTGACTTTTTGTTTCATCGTTTGACTTTTACTGTAATCGCAGCCGTGAACTTAATATTTTCGTT[T/C]ACAAACGGGACGGATTGGGATGGTCCTTATAGACTACAGTTTCAAGTGCCAAAAGCATGGCGTAATCGAGACCTAGATTTYTTCAATCGGGTAAATAAATCT	9172132	FMDEB-83/84
Iasnip-106	YCAACRAACTTGTATTTTATTGGTWATTTTATCTGTTAWTAATCAGAATTTGTCAAACAAACACAAACATGTAACT[A/G]TKTGATTAATACATGTTGCAGGGCGATCGCTGTGAACTTGATCTGGTRTCAGGGTGTTTAGATCCCGARTCTCCCGAATATAACCCGCTTGCAAATGTAGATGATGGATCCTGCC	9173101

## Sheet: Table S1_Sheet 2_PCR primers
Table S1_Sheet 2: PCR primers used for cloning and SNPs design
Marker	Sequence	Position in Chr04 XRQr2.0
FMDEB-57	GTTATACCAAAAGATGAGACCAAG	8251009; 8285720; 8774821; 8817910
FMDEB-58	CGTACGATTCTCTTCATGCTCTT	8252024; 8286737
FMDEB-59	CAAGAAGAAGCAAATTAAGGAGGT	8175816; 8251029; 8285740; 8774841; 8856967
FMDEB-60	TTCGTACGATTCTCTTCATGCTC	8252026; 8286739
FMDEB-83	GGTTTAATCAACCAATCATGTGTG	9172010
FMDEB-84	ATCTTCGGAATCTGAGTATGGAG	9173314
