# Supplementary material for: Development and characterization of a new sunflower source of resistance to race G of Orobanche cumana Wallr. derived from Helianthus anomalus
Source: Theor Appl Genet. 2024 Feb 22;137(3):56. doi: 10.1007/s00122-024-04558-4 (PMC10884359; doi:10.1007/s00122-024-04558-4)
Supplement: Supplementary file 6 — Table S2. Mapping population SNP genotyping data (A= Allele from the resistant parental line; B= Allele from the susceptible parental; H= Heterozygous; D= A or H; C= B or H) and score of the OrANOM1 gene inferred from phenotypic data (A=Homozygous resistant; B=Homozygous susceptible; H=Heterozygous; D= A or H)(XLSX 37 kb) [file 122_2024_4558_MOESM6_ESM.xlsx]

## Sheet: Table S2
Table S2. Mapping population SNP genotyping data (A= Allele from the resistant parental line; B= Allele from the susceptible parental; H= Heterozygous; D= A or H; C= B or H) and score of the OrANOM1 gene inferred from phenotypic data (A=Homozygous resistant; B=Homozygous susceptible; H=Heterozygous; D= A or H).
DNA-sample	SFW1583	AX-105412178	SFW3144	Iasnip-40	Iasnip-41	Iasnip-99	Iasnip-100	Iasnip-95	Iasnip-97	Iasnip-98	Iasnip-28	OrANOM1 score	Iasnip-47	Iasnip-105	Iasnip-106	Iasnip-17	AX-105399507	Iasnip-19	AX-105604540	SFW6049	SFW7327	SFW3716	SFW0378	SFW9282	SFW7905	SFW0654
NR5-1	A	A	A	D	A	A	A	A	A	A	D	A	A	A	A	A	A	A	D	A	A	A	A	A	A	A
NR5-2	A	A	C	D	H	H	H	H	H	C	D	H	H	H	H	H	H	H	D	C	H	H	H	H	H	A
NR5-3	C	B	C	B	H	H	H	H	H	C	D	H	H	H	H	H	H	H	D	C	H	H	H	H	H	H
NR5-4	C	H	C	D	H	H	H	H	H	C	D	H	H	H	H	H	H	H	D	C	H	H	H	B	B	B
NR5-5	C	H	C	D	H	H	H	H	H	C	D	H	H	H	H	H	H	H	D	C	H	H	H	H	H	H
NR5-6	C	H	C	D	H	H	H	H	H	C	D	H	H	H	H	H	H	H	D	C	A	H	H	H	H	H
NR5-7	C	H	C	D	H	H	H	H	H	C	D	H	H	H	H	H	H	H	D	C	H	H	H	H	H	A
NR5-8	C	H	C	D	H	H	H	H	H	C	D	H	H	H	H	H	H	H	D	C	H	H	A	A	A	A
NR5-9	A	A	A	D	A	A	A	A	A	A	D	D	A	A	A	A	A	A	D	C	B	H	H	H	H	H
NR5-10	C	H	C	D	H	H	H	H	H	C	D	H	H	H	H	H	H	H	D	C	H	H	B	B	B	B
NR5-11	C	H	C	D	H	H	H	H	H	C	D	H	H	H	H	H	H	H	D	C	H	H	H	H	H	H
NR5-12	C	B	C	B	B	B	B	B	B	C	B	B	B	B	B	B	B	B	B	C	H	H	H	H	H	H
NR5-13	C	B	C	D	H	H	H	H	H	C	D	H	H	H	H	H	H	H	D	C	H	H	H	H	H	H
NR5-14	A	A	A	D	A	A	A	A	A	A	D	A	A	A	A	A	A	A	D	A	A	A	A	A	A	A
NR5-15	C	H	C	D	H	H	H	H	H	C	D	H	H	H	H	H	H	H	D	C	A	A	H	H	H	H
NR5-16	C	H	C	D	H	H	H	H	H	C	D	H	H	H	H	H	H	H	D	C	B	B	B	B	B	H
NR5-17	C	H	C	D	H	H	H	H	H	C	D	H	H	H	H	H	H	H	D	C	H	H	H	H	H	H
NR5-18	C	H	C	D	A	A	A	A	A	A	D	A	A	A	A	A	A	A	D	A	A	H	H	H	H	H
NR5-19	C	H	C	D	H	H	H	H	H	C	D	H	H	H	H	H	H	H	D	C	H	H	H	H	H	H
NR5-20	C	H	C	D	H	H	H	H	H	C	D	H	H	H	H	H	H	H	D	C	H	A	A	A	A	A
NR5-21	A	A	A	D	A	A	A	A	A	A	D	A	A	A	A	A	A	A	D	A	H	H	H	H	H	H
NR5-22	C	B	C	B	B	B	B	B	B	C	B	B	B	B	B	B	B	B	B	C	H	H	H	H	H	H
NR5-23	A	A	A	D	A	A	A	A	A	A	D	A	A	A	A	A	A	A	D	A	H	H	H	H	H	H
NR5-24	C	B	C	B	B	B	B	B	B	C	B	B	B	B	B	B	B	B	B	C	H	H	H	H	H	H
NR5-25	A	A	A	D	A	A	A	A	A	A	D	A	A	A	A	A	A	A	D	A	A	A	A	A	A	A
NR5-26	A	A	A	D	A	A	A	A	A	A	D	A	A	A	A	A	A	A	D	A	H	H	H	H	A	A
NR5-27	C	H	C	D	H	H	H	-	-	C	D	H	H	H	H	H	H	H	D	C	H	H	H	H	H	H
NR5-28	C	H	A	D	A	A	A	A	A	A	D	A	A	A	A	A	A	A	D	A	A	A	A	A	A	A
NR5-29	C	H	C	D	H	H	H	H	H	C	D	H	H	H	H	H	H	H	D	C	B	B	B	B	B	B
NR5-30	C	H	C	D	H	H	H	H	H	C	D	H	H	H	H	H	H	H	D	C	A	H	H	A	A	A
NR5-31	C	H	C	D	H	H	H	H	H	C	D	H	H	H	H	H	H	H	D	C	H	B	B	B	B	H
NR5-32	C	H	C	D	H	H	H	H	H	C	D	H	H	H	H	H	H	H	D	C	A	A	A	A	A	A
NR5-33	C	H	C	D	H	H	H	H	H	C	D	H	H	H	H	H	H	H	D	C	B	B	B	B	B	B
NR5-34	C	B	C	B	B	B	B	B	B	C	B	B	B	H	H	H	H	H	D	C	H	H	H	H	H	H
NR5-35	A	A	A	D	A	A	A	A	A	A	D	A	A	A	A	A	A	A	D	A	H	H	A	A	A	A
NR5-36	C	B	C	B	B	B	B	B	B	C	B	B	B	B	B	B	B	B	B	C	B	H	H	H	H	H
NR5-37	A	A	A	D	A	A	A	A	A	A	D	A	A	A	A	A	A	A	D	A	A	A	A	A	A	A
NR5-38	C	H	C	D	H	H	H	H	H	C	D	H	H	H	H	H	H	H	D	C	H	H	H	B	B	H
NR5-39	C	H	C	D	H	H	H	H	H	C	D	H	H	H	H	H	H	H	D	C	H	B	B	B	B	B
NR5-40	C	H	C	D	H	H	H	H	H	C	D	H	H	H	H	H	H	H	D	C	H	H	H	H	B	B
NR5-41	C	B	C	B	B	B	B	B	B	C	B	B	B	B	B	B	B	B	B	C	B	B	B	H	A	A
NR5-42	C	H	C	D	H	H	H	H	H	C	D	D	H	H	H	H	H	H	D	C	H	H	H	H	A	A
NR5-43	A	A	A	D	A	A	A	A	A	A	D	A	A	A	A	A	A	A	D	A	A	A	A	A	A	H
NR5-44	A	A	A	D	A	A	A	A	A	A	D	A	A	A	A	A	A	A	D	A	A	A	A	A	A	A
NR5-45	C	B	C	B	B	B	B	B	B	C	B	B	B	B	B	B	B	B	B	C	B	B	B	B	B	H
NR5-46	A	A	A	D	A	A	A	A	A	A	D	A	A	A	A	A	A	A	D	A	A	H	H	H	H	H
NR5-47	C	H	C	D	H	H	H	H	H	C	D	H	H	H	H	H	H	H	D	C	B	B	B	B	B	B
NR5-48	A	A	A	D	A	A	A	A	A	A	D	A	A	A	A	A	A	A	D	A	H	H	H	H	H	H
NR5-49	C	B	C	B	B	B	B	B	B	C	B	B	B	B	B	B	B	B	B	C	H	H	H	H	H	A
NR5-50	C	H	C	D	H	H	H	H	H	C	D	H	H	H	H	H	H	H	D	C	H	H	H	H	H	H
NR5-51	C	H	C	D	H	H	H	H	H	C	D	H	H	H	-	H	H	H	D	C	B	B	B	B	B	H
NR5-52	C	H	C	D	H	H	H	H	H	C	D	H	H	H	H	H	H	H	D	C	H	A	A	A	A	A
NR5-53	C	H	C	D	H	H	H	H	H	C	D	H	H	H	H	H	H	H	D	C	H	H	H	H	H	H
NR5-54	C	H	C	D	H	H	H	H	H	C	D	H	H	H	H	H	H	H	D	C	B	H	H	H	H	H
NR5-55	A	H	C	D	H	H	-	H	H	C	D	D	H	H	H	H	H	H	D	C	A	A	A	A	A	A
NR5-56	C	B	C	B	B	B	B	B	B	C	B	B	B	B	B	B	B	B	B	C	H	H	H	B	B	B
NR5-57	C	B	C	B	B	B	B	B	B	C	B	B	B	B	B	B	B	B	B	C	B	B	B	B	B	B
NR5-58	C	H	C	D	H	H	H	H	H	C	D	H	H	H	H	H	H	H	D	C	H	H	H	H	H	H
NR5-59	C	H	C	D	H	H	H	H	H	C	D	H	H	H	H	H	H	H	D	C	B	B	B	H	H	H
NR5-60	C	H	C	D	H	H	H	H	H	C	D	H	H	H	H	H	H	H	D	C	H	H	B	B	B	B
NR5-61	C	B	C	B	B	B	B	B	B	C	B	B	B	B	B	B	B	B	B	C	B	B	B	B	B	B
NR5-62	C	H	C	D	H	H	H	-	H	C	D	H	H	H	-	H	H	H	D	C	H	H	H	H	H	H
NR5-63	A	A	A	D	A	A	A	A	A	A	D	A	A	A	A	A	A	A	D	A	A	A	A	A	A	H
NR5-64	C	H	C	D	H	H	H	H	H	C	D	H	H	H	H	H	H	H	D	C	A	A	A	A	A	A
NR5-65	C	B	C	B	B	B	B	B	B	C	B	B	B	B	B	B	B	B	B	C	B	B	H	H	H	H
NR5-66	C	H	C	D	H	H	H	H	H	C	D	H	H	H	H	H	H	H	D	C	A	A	A	A	A	A
NR5-67	C	H	C	D	H	H	H	H	H	C	D	H	H	H	H	H	H	H	D	A	A	A	A	A	A	H
NR5-68	C	H	C	D	H	H	H	H	H	C	D	H	H	H	H	H	H	H	D	C	H	H	H	H	H	H
NR5-69	C	B	C	B	B	-	B	B	B	C	B	B	B	B	B	B	B	B	B	C	A	A	A	A	A	A
NR5-70	C	H	C	D	H	H	H	H	H	C	D	H	H	H	H	H	H	H	D	C	H	A	A	A	A	A
NR5-72	A	A	A	D	A	A	A	A	A	A	D	A	A	A	A	A	A	A	D	A	A	A	A	A	A	A
NR5-73	A	A	A	D	A	A	A	-	A	-	D	A	A	A	A	A	A	A	D	A	H	H	H	H	H	H
NR5-74	C	H	C	D	H	H	H	H	H	C	D	H	H	H	H	H	H	H	D	C	H	H	H	H	B	B
NR5-75	C	H	C	D	H	H	H	H	H	C	D	H	H	H	H	H	H	H	D	C	A	A	A	A	A	A
NR5-76	C	B	C	D	H	-	H	H	H	C	D	H	H	H	H	H	H	H	D	C	H	H	H	H	H	H
NR5-77	A	A	A	D	A	A	A	A	A	A	D	A	A	A	A	A	A	A	D	A	H	A	A	A	A	A
NR5-78	C	H	C	D	H	H	H	H	H	C	D	H	H	H	H	H	H	H	D	C	H	H	H	H	H	H
NR5-79	C	H	C	D	H	H	H	H	H	C	D	H	H	H	H	H	H	H	D	C	A	H	H	H	H	B
NR5-80	C	B	C	B	B	B	B	B	B	C	B	B	B	B	B	B	B	B	B	C	B	B	B	B	H	H
NR5-81	C	H	C	D	H	H	H	H	H	C	D	H	H	H	H	H	H	H	D	C	A	A	A	A	A	A
NR5-82	C	H	C	D	H	H	H	-	H	C	D	H	H	H	H	H	H	H	D	C	H	H	H	H	H	H
NR5-83	C	H	C	D	H	H	H	H	H	C	D	H	H	H	H	H	H	H	D	C	H	H	H	B	B	H
NR5-84	C	H	C	D	H	H	H	H	H	C	D	H	H	H	H	H	H	H	D	C	A	A	A	A	H	H
NR5-85	C	A	A	D	A	A	A	A	A	A	D	A	A	H	H	H	H	H	D	C	H	H	H	H	H	H
NR5-86	C	H	C	D	H	H	H	H	H	C	D	H	H	H	H	H	H	H	D	C	B	B	H	H	H	H
NR5-87	A	A	A	D	A	A	A	A	A	A	D	A	A	A	A	A	A	A	D	A	A	H	H	H	H	H
NR5-88	C	H	C	D	H	H	H	H	H	C	D	H	H	H	H	H	H	H	D	C	H	H	H	A	A	A
NR5-89	C	H	C	D	H	H	H	H	H	C	D	H	H	H	H	H	H	H	D	C	H	H	H	H	H	H
NR5-90	C	H	C	D	H	H	H	H	H	C	D	H	H	H	H	H	H	H	D	A	A	A	A	A	A	B
NR5-91	C	H	C	D	H	H	H	H	H	C	D	H	H	H	H	H	H	H	D	C	H	H	H	H	H	H
NR5-92	A	H	C	D	H	H	H	H	H	C	D	H	H	H	H	H	H	H	D	C	H	H	H	A	A	H
NR5-93	C	H	C	D	H	H	H	H	H	C	D	H	H	H	H	H	H	H	D	C	B	B	B	B	B	H
NR5-94	C	H	C	D	H	H	H	H	H	C	D	H	H	H	H	H	H	H	D	C	H	H	B	H	H	H
NR5-95	C	H	C	D	H	H	H	H	H	C	D	H	H	H	H	H	H	H	D	C	H	H	H	B	B	B
NR5-96	C	H	C	D	H	H	H	H	H	C	D	H	H	H	H	H	H	H	D	C	H	H	H	H	H	H
NR5-97	C	H	C	D	H	H	H	H	H	C	D	H	H	H	H	H	H	H	D	C	H	H	H	H	H	H
NR5-98	C	A	A	D	A	A	A	A	A	A	D	A	A	A	A	A	A	A	D	A	A	H	H	H	H	H
NR5-99	C	B	C	D	H	H	H	H	H	C	D	H	H	H	H	H	H	H	D	C	A	A	A	A	A	A
NR5-100	C	H	C	D	H	H	H	H	H	C	D	H	H	H	H	H	H	H	D	C	H	H	H	H	H	H
NR5-101	A	A	A	D	A	H	H	H	H	C	D	H	H	H	H	H	H	H	D	C	H	H	A	A	A	A
NR5-102	C	H	C	D	H	H	H	H	H	C	D	H	H	H	H	H	H	H	D	C	H	H	H	H	H	A
NR5-103	C	H	C	D	H	H	H	H	H	C	D	H	H	H	H	H	H	H	D	C	H	H	H	H	H	H
NR5-105	A	A	A	D	A	A	A	A	A	A	D	A	A	A	A	A	A	A	D	A	A	H	H	H	H	H
NR5-106	C	B	C	B	B	B	B	B	B	C	B	B	B	B	B	B	B	B	B	C	B	H	B	B	B	B
NR5-107	A	A	A	D	A	A	A	A	A	A	D	A	A	A	A	A	A	A	D	A	A	A	A	A	A	A
NR5-108	C	H	C	D	H	H	H	H	H	C	D	H	H	H	H	H	H	H	D	C	B	B	B	B	B	B
NR5-109	C	H	C	D	H	H	H	H	H	C	D	H	H	H	H	H	H	H	D	C	H	H	H	H	H	H
NR5-110	C	H	C	B	B	B	B	B	B	C	B	B	B	B	B	B	B	B	B	C	B	B	H	H	H	A
NR5-111	C	H	C	D	H	H	H	H	H	C	D	H	H	H	H	H	H	H	D	C	B	B	B	B	B	B
NR5-112	C	H	C	D	H	H	H	H	H	C	D	H	H	H	H	H	H	H	D	C	H	H	H	H	H	B
NR5-113	C	B	C	B	B	B	B	B	B	C	B	B	B	B	B	B	B	B	B	C	B	B	B	B	B	A
NR5-114	A	A	A	D	A	A	A	A	A	A	D	A	A	A	A	A	A	A	D	A	A	A	A	A	A	A
NR5-115	C	H	C	D	H	H	H	H	H	C	D	H	H	H	H	H	H	H	D	C	B	B	B	B	B	H
NR5-116	C	B	C	B	B	B	B	B	B	C	B	B	B	B	B	B	B	B	B	C	B	B	B	B	B	H
NR5-117	C	H	C	D	H	H	H	H	H	C	D	H	H	H	H	H	H	H	D	C	H	H	H	H	H	B
NR5-118	C	H	C	D	H	H	H	H	H	C	D	H	H	H	H	H	H	H	D	C	A	H	H	H	H	B
NR5-119	C	H	C	D	H	H	H	H	H	C	D	H	H	H	H	H	H	H	D	C	H	H	H	H	H	H
NR5-120	C	H	C	D	H	H	H	H	H	C	D	H	H	H	H	H	H	H	D	C	B	B	B	B	B	B
NR5-122	C	H	C	D	H	H	H	H	H	C	D	D	H	H	H	H	H	H	D	C	H	H	H	H	H	H
NR5-124	C	B	C	B	B	B	B	B	B	C	B	B	B	B	B	B	B	H	D	C	H	H	H	H	H	B
NR5-125	C	H	C	D	H	H	H	H	H	C	D	H	H	H	H	H	H	H	D	C	H	H	H	H	H	H
NR5-126	C	B	C	B	B	B	B	B	B	C	B	B	B	B	B	B	B	B	B	C	H	H	H	H	H	H
NR5-127	A	A	A	D	A	A	A	A	A	A	D	A	A	A	A	A	A	A	D	A	H	A	A	A	A	A
NR5-128	C	H	C	D	H	H	H	H	H	C	D	D	H	H	H	H	H	H	D	C	H	H	B	B	B	H
NR5-129	C	B	C	B	B	B	B	B	B	C	B	B	B	B	B	B	B	B	B	C	H	H	H	H	H	H
NR5-130	A	A	A	D	A	A	A	A	A	A	D	A	A	A	A	A	A	A	D	A	A	A	H	H	H	H
NR5-131	A	A	A	D	A	A	A	A	A	A	D	A	A	A	A	A	A	A	D	A	A	A	A	A	A	H
NR5-132	A	A	A	D	A	A	A	A	A	A	D	A	A	A	A	A	A	A	D	A	A	A	A	H	H	H
NR5-133	C	H	C	D	H	H	H	H	H	C	D	D	H	H	H	H	H	H	D	C	H	H	H	B	B	B
NR5-134	C	B	C	B	B	B	B	B	B	C	B	B	B	B	B	B	B	B	B	C	B	B	B	H	H	A
NR5-135	C	H	C	D	H	H	H	H	H	C	D	H	H	H	H	H	H	H	D	C	H	H	H	H	H	H
NR5-136	C	H	C	D	H	H	H	H	H	C	D	H	H	H	H	H	H	H	D	C	H	A	A	A	H	H
NR5-137	A	A	A	D	A	A	A	A	A	A	D	D	A	A	-	A	A	A	D	A	H	H	H	H	B	B
NR5-138	A	A	A	D	A	A	A	A	A	A	D	A	A	A	A	A	A	A	D	A	A	A	A	H	H	H
NR5-139	C	H	C	D	H	-	H	H	H	C	D	H	H	H	H	H	H	H	D	C	A	A	A	A	A	A
NR5-140	C	B	C	B	B	B	B	B	B	C	B	B	B	B	B	B	B	B	B	C	B	B	H	H	H	H
NR5-141	C	H	C	D	H	H	H	H	H	C	D	H	H	H	H	H	H	H	D	C	H	H	A	A	A	A
NR5-142	A	A	A	D	A	A	A	A	A	A	D	A	A	A	A	A	A	A	D	A	A	H	H	H	H	H
NR5-143	C	H	C	D	H	H	H	H	H	C	D	H	H	H	H	H	H	H	D	C	H	H	H	H	H	H
NR5-144	C	H	C	D	H	H	H	H	H	C	D	D	H	H	H	H	H	H	D	A	H	H	H	H	H	H
NR5-145	C	H	C	D	H	H	H	H	H	C	D	H	H	H	H	H	H	H	D	C	H	A	A	A	A	H
NR5-146	A	A	A	D	A	A	A	A	A	A	D	A	A	A	A	A	A	A	D	A	B	B	B	B	B	B
NR5-147	C	B	C	B	B	B	B	B	B	C	B	B	B	B	B	B	B	B	B	C	B	B	B	B	B	B
NR5-148	C	H	C	D	H	H	H	H	H	C	D	H	H	H	H	H	H	H	D	C	H	A	A	A	A	A
NR5-149	A	A	A	D	A	A	A	A	A	A	D	A	A	A	A	A	A	A	D	A	A	A	A	A	A	A
NR5-150	C	H	C	D	H	H	H	H	H	C	D	H	H	H	H	H	H	H	D	C	H	H	H	H	H	H
NR5-151	C	H	C	D	H	H	H	H	H	C	D	H	H	H	H	H	H	H	D	C	B	B	B	B	B	B
NR5-152	A	A	A	D	A	A	A	-	A	A	D	A	A	A	A	A	A	A	D	C	H	H	H	H	H	H
NR5-153	C	H	C	D	H	H	H	H	H	C	-	H	-	H	H	H	H	H	D	C	H	H	H	H	H	H
NR5-154	A	A	A	D	A	A	A	A	A	A	D	D	A	A	A	A	A	A	D	A	A	A	A	A	A	A
NR5-155	A	A	A	D	A	-	A	A	A	A	D	A	A	A	A	A	A	A	D	A	H	B	B	B	B	B
NR5-156	C	B	C	B	B	B	B	B	B	C	B	B	B	B	B	B	B	B	B	C	B	B	B	B	B	H
NR5-157	C	H	C	D	H	H	H	H	H	C	D	H	H	H	H	H	H	H	D	C	B	B	B	B	B	B
NR5-158	A	A	A	D	A	A	A	A	A	-	D	A	A	H	H	H	H	H	D	C	H	H	B	B	B	B
NR5-160	C	B	C	B	B	B	B	B	B	C	B	B	B	B	B	B	B	B	B	C	B	B	B	B	B	B
NR5-161	A	A	A	D	A	A	A	A	A	A	D	A	A	A	A	A	A	A	D	A	A	A	A	A	H	H
NR5-162	C	B	C	B	B	H	H	H	H	C	D	H	H	H	H	H	H	H	D	C	H	H	H	H	H	H
NR5-163	A	A	A	D	A	A	A	A	A	A	D	A	A	A	A	A	A	A	D	A	A	H	H	-	H	H
NR5-164	C	H	C	D	H	H	H	H	H	C	D	H	H	H	H	H	H	H	D	C	H	A	A	B	B	B
NR5-165	C	H	C	D	H	H	H	H	H	C	D	H	H	H	H	H	H	H	D	C	H	A	A	A	A	A
NR5-166	C	H	C	D	H	H	H	H	H	C	D	H	H	H	H	H	H	H	D	C	H	H	A	A	A	H
NR5-167	C	B	C	B	B	B	B	B	B	C	B	B	B	B	B	B	B	B	B	C	B	B	H	H	H	H
NR5-168	C	H	C	D	H	H	H	-	H	C	D	D	H	H	H	H	H	H	D	C	H	H	H	H	H	H
NR5-169	C	H	C	D	H	H	H	H	H	C	D	H	H	H	H	H	H	H	D	C	B	A	A	A	A	A
NR5-170	C	B	C	B	B	B	B	B	B	C	B	B	B	B	B	B	B	B	B	C	B	B	B	B	B	B
NR5-171	A	A	A	D	H	H	H	H	H	C	D	H	H	H	H	B	B	B	B	C	B	H	H	H	H	H
NR5-172	C	H	C	D	H	H	H	H	H	C	D	H	H	H	H	H	H	H	D	C	H	B	B	B	B	B
NR5-173	C	H	C	D	H	H	H	H	H	C	D	H	H	H	H	H	H	H	D	C	B	B	B	B	B	B
NR5-174	C	B	C	B	B	B	B	B	B	C	B	B	B	B	B	B	B	B	B	C	B	B	B	B	B	B
NR5-175	C	B	C	B	B	B	B	B	B	C	B	B	B	B	B	B	B	B	B	C	B	B	B	B	B	B
NR5-176	A	A	A	D	A	A	A	A	A	A	D	A	A	-	H	A	A	A	D	A	A	A	A	H	H	H
NR5-177	C	H	C	D	H	H	H	H	H	C	D	H	H	H	H	H	H	H	D	C	H	H	H	H	H	H
NR5-178	C	H	C	D	H	H	H	H	H	C	D	H	H	H	H	H	H	H	D	C	H	H	H	H	H	H
NR5-179	C	H	C	D	H	H	H	H	H	C	D	H	H	H	H	H	H	H	D	C	A	A	A	H	H	H
NR5-180	C	H	C	D	H	H	H	H	H	C	D	H	H	H	H	H	H	H	D	C	B	B	B	B	B	B
NR5-181	C	B	C	B	B	B	B	B	B	C	B	B	B	B	B	B	B	B	B	C	B	B	B	H	H	H
NR5-182	C	H	C	D	H	H	H	H	H	C	D	H	H	H	-	H	H	H	D	C	H	H	H	H	H	H
NR5-183	C	H	C	-	H	H	H	H	H	C	D	H	H	H	H	H	H	H	D	C	B	B	B	B	B	B
NR5-184	C	H	C	D	H	H	H	H	H	C	D	H	H	H	H	H	H	H	D	C	H	H	H	H	H	H
NR5-185	C	H	C	D	H	H	H	H	H	C	D	H	H	H	H	H	H	H	D	C	H	H	B	B	B	B
NR5-186	C	B	C	B	B	B	B	B	B	C	B	B	B	B	B	B	B	B	B	C	B	B	B	B	B	H
NR5-187	C	B	C	B	B	B	B	B	B	C	B	B	B	B	B	B	B	B	B	C	H	B	B	B	B	B
NR5-188	C	B	C	B	B	B	B	B	B	C	B	B	B	B	B	B	B	B	B	C	H	H	H	H	H	H
NR5-189	C	H	C	D	H	H	H	H	H	C	D	H	H	H	H	H	H	H	D	C	B	B	B	B	B	B
NR5-190	C	H	C	D	H	H	H	H	H	C	D	H	H	H	H	H	H	H	D	C	H	H	H	H	H	H
NR5-191	C	B	C	B	B	B	B	B	B	C	B	B	B	B	B	B	B	B	B	C	B	B	B	B	B	H
NR5-192	C	B	C	B	B	B	B	B	B	C	B	B	B	B	B	B	B	B	B	C	H	H	H	H	H	H
NR5-193	C	H	C	D	H	H	H	H	H	C	D	H	H	H	H	H	H	H	D	C	B	H	H	A	A	A
NR5-194	C	H	C	D	H	H	H	H	H	C	D	H	H	H	H	H	H	H	D	C	A	A	A	A	A	H
NR5-195	C	B	C	B	B	B	B	B	B	C	B	B	B	B	B	B	B	B	B	C	H	B	B	B	B	B
NR5-196	C	H	C	D	H	H	H	H	H	C	D	H	H	H	H	H	H	H	D	C	H	H	H	H	H	H
NR5-197	A	A	A	D	A	A	A	A	A	A	D	D	A	A	A	A	A	A	D	A	H	H	H	H	H	B
NR5-198	C	B	C	B	B	B	B	B	B	C	B	B	B	B	B	B	B	B	B	C	B	B	B	B	B	B
NR5-199	C	B	C	B	B	B	B	B	B	C	B	B	B	B	B	B	B	B	B	C	H	H	H	A	A	H
NR5-200	C	B	C	D	H	H	H	H	H	C	D	H	H	H	H	H	H	H	D	C	H	H	H	B	B	B
NR5-201	C	B	C	B	B	B	B	B	B	C	B	B	B	B	B	B	B	B	B	C	H	H	H	A	A	A
NR5-202	C	B	C	B	B	B	B	B	B	C	B	B	B	B	B	B	B	B	B	C	B	B	B	B	B	B
NR5-203	C	H	C	D	H	H	H	H	H	C	D	H	H	H	H	H	H	H	D	C	H	H	H	A	A	A
NR5-204	C	B	C	B	B	B	B	B	B	C	B	B	B	B	B	B	B	B	B	C	H	H	H	H	H	H
NR5-205	A	A	A	D	A	A	A	A	A	A	D	A	A	A	A	A	A	A	D	A	A	A	A	A	A	H
NR5-206	A	A	A	D	A	-	A	A	A	A	D	A	A	A	A	A	A	A	D	A	B	B	B	B	B	B
NR5-207	C	H	C	D	H	H	H	H	H	C	D	H	H	H	H	H	H	H	D	C	H	H	H	H	H	H
NR5-208	C	H	C	D	A	A	A	A	A	A	D	A	A	A	A	A	A	A	D	A	A	H	H	H	H	B
NR5-209	A	A	A	D	A	A	A	A	A	A	D	A	A	A	A	A	A	A	D	A	A	A	A	H	H	H
NR5-210	C	B	C	B	B	B	B	B	B	C	B	B	B	B	B	B	B	B	B	C	H	H	H	H	H	H
NR5-211	C	B	C	B	B	B	B	B	B	C	B	B	B	B	B	B	B	B	B	C	B	H	H	H	H	H
NR5-212	A	A	A	D	A	A	A	A	A	A	D	A	A	A	A	A	A	A	D	A	A	A	A	A	A	A
NR5-213	C	H	C	D	H	H	H	H	H	C	D	H	H	H	H	H	H	H	D	C	A	A	A	H	H	B
NR5-214	C	H	C	D	H	-	H	H	H	C	D	H	H	H	H	H	H	H	D	C	H	H	A	A	A	H
NR5-215	C	H	C	D	H	H	H	-	H	C	D	H	H	H	H	H	H	H	D	C	H	H	H	H	A	A
NR5-216	C	H	C	D	H	H	H	H	H	C	D	H	H	H	H	H	H	H	D	C	A	A	A	A	H	B
NR5-217	C	B	C	B	B	B	B	B	B	C	B	B	B	B	B	B	B	B	B	C	B	B	B	B	B	B
NR5-218	C	B	C	B	B	B	B	B	B	C	B	B	B	B	B	B	B	B	B	C	H	H	H	A	A	A
NR5-219	C	B	C	B	B	B	B	B	B	C	B	B	B	B	B	B	B	B	B	C	B	H	H	A	A	A
NR5-220	C	H	C	D	H	H	H	-	H	C	D	H	H	H	H	H	H	H	D	C	H	H	A	A	A	A
NR5-221	A	A	A	D	A	A	A	A	A	A	D	A	A	A	A	A	A	A	D	A	H	H	H	A	A	A
NR5-222	C	H	C	D	H	H	H	H	H	C	D	H	H	H	H	H	H	H	D	C	H	H	H	H	H	H
NR5-223	C	H	C	D	H	H	H	H	H	C	D	H	H	H	H	H	H	H	D	C	H	H	H	H	H	H
NR5-224	A	A	A	D	A	A	A	A	A	A	D	A	A	A	A	A	A	A	D	A	H	H	H	B	B	B
NR5-225	C	H	C	D	H	-	H	H	H	C	D	H	H	H	H	H	H	H	D	C	A	A	A	A	H	B
NR5-226	C	H	C	D	H	H	H	H	H	C	D	H	H	H	H	H	H	H	D	A	A	A	A	A	A	H
NR5-227	C	H	C	D	A	A	A	A	A	A	D	A	A	A	A	A	A	A	D	A	A	A	A	H	H	H
NR5-228	C	H	C	D	H	H	H	H	H	C	D	H	H	H	H	H	H	H	D	C	H	H	B	B	B	B
NR5-229	A	H	C	D	H	H	H	H	H	C	D	D	H	H	H	H	H	H	D	C	H	H	H	H	H	H
NR5-230	A	A	A	D	A	A	A	A	A	A	D	A	A	A	A	A	A	A	D	A	A	A	A	A	A	H
NR5-232	C	H	A	D	A	A	A	A	A	A	D	A	A	A	A	A	A	A	D	A	A	A	A	A	A	A
NR5-233	A	A	A	D	A	A	A	A	A	A	D	A	A	A	A	A	A	A	D	A	A	H	H	H	H	H
NR5-234	C	H	C	D	H	H	H	H	H	C	D	H	H	H	H	H	H	H	D	C	H	H	H	H	H	A
NR5-235	A	A	A	D	A	A	A	A	A	A	D	A	A	A	A	A	A	A	D	A	A	A	A	A	A	A
NR5-236	C	B	C	B	B	B	B	B	B	C	B	B	B	B	B	B	B	B	B	C	B	B	B	B	B	B
NR5-237	C	H	C	D	H	H	H	H	H	C	D	H	H	H	H	H	H	H	D	C	B	B	B	B	B	B
NR5-238	A	A	A	D	A	A	A	A	A	A	D	A	A	A	A	A	A	A	D	A	B	B	B	B	B	B
NR5-239	A	A	A	D	A	A	A	A	A	A	D	A	A	A	A	A	A	A	D	A	H	H	H	H	H	H
NR5-240	C	B	C	B	B	B	B	B	B	C	B	B	B	B	B	B	B	B	B	C	H	H	H	H	H	H
