# Supplementary material for: Development and characterization of a new sunflower source of resistance to race G of Orobanche cumana Wallr. derived from Helianthus anomalus
Source: Theor Appl Genet. 2024 Feb 22;137(3):56. doi: 10.1007/s00122-024-04558-4 (PMC10884359; doi:10.1007/s00122-024-04558-4)
Supplement: Supplementary file 7 — Table S3. Linkage map details and location of the OrAnom1 gene (XLSX 15 kb) [file 122_2024_4558_MOESM7_ESM.xlsx]

## Sheet: Table S3
Table S3: LG4 map details and location of the OrANOM1 gene (Markers shaded in grey co-segregate with OrANOM1)
Marker	Map position (cM intervals)	Map position (accumulative cM)	Chromosome in HanXRQr2.0 assembly	Percentage of marker aligned in XRQr2.0 assembly	Number of loci found in XRQr2.0 through Blast*	Physical position in HanXRQr2,0 through Blast*	Chromosome in H. anomalus assembly	Percentage of marker aligned in H. anomalus assembly	Number of loci found in H. anomalus through Blast*	Physical position in H. anomalus through Blast*
SFW1583	2.2	0	HanXRQChr04	89.1667	1	4124325	HanomChr07	89.1667	1	5301512
AX-105412178	1.2	2.2	HanXRQChr04	100	1	5182205	HanomChr07	97.1831	1	6627119
SFW3144	1.2	3.4	HanXRQChr04	100	1	6068530	HanomChr07	100	1	7993177
Iasnip-40	0.5	4.6	HanXRQChr04	100	1	7225628	HanomChr07	100	1	9087369
Iasnip-41	0.4	5.1	HanXRQChr04	100	1	7854198	Not found
Iasnip-99	0	5.5	HanXRQChr04	100	1	8176474	HanomChr07	50	1	10084581
Iasnip-100	0	5.5	HanXRQChr04	100	1	8176576	HanomChr07	100	1	9744074
Iasnip-95	0	5.5	HanXRQChr04	100	3	8175887; 8251100; 8285811	HanomChr07	99	1	10083863
Iasnip-97	0	5.5	HanXRQChr04	100	3	8176193; 8251404; 8286117	HanomChr07	96	1	10084161
Iasnip-98	0	5.5	HanXRQChr04	100	2	8251560; 8286273	HanomChr07	100	1	10020395
Iasnip-28	0	5.5	HanXRQChr04	99.5	1	8780931	HanomChr07	44.5	1	10037785
OrANOM1	0	5.5
Iasnip-47	0.8	5.5	HanXRQChr04	99.5	1	9165646	HanomChr07	97.4	1	10288797
Iasnip-105	0	6.3	HanXRQChr04	100	1	9172132	HanomChr07	100	1	10352424
Iasnip-106	0.4	6.3	HanXRQChr04	99.4792	1	9173101	HanomChr07	100	1	10353670
Iasnip-17	0	6.7	HanXRQChr04	99.5	1	9427838	HanomChr07	99.5	1	11715522
AX-105399507	0.2	6.7	Inside a gap				HanomChr07	97.2	1	11169872
Iasnip-19	0	6.9	HanXRQChr04	99.5	1	9555907	HanomChr07	99.5	1	12816826
AX-105604540	2.5	6.9	HanXRQChr04	100	1	11411560	HanomChr04	43.662	1	56470261
SFW6049	19.9	9.4	HanXRQChr04	80.8333	1	19237859	HanomChr07	80	1	22445987
SFW7327	8.8	29.3	HanXRQChr04	100	1	161503812	HanomChr04	100	1	253401347
SFW3716	4.8	38.1	HanXRQChr04	89.1667	1	179125765	HanomChr04	89.1667	1	260492417
SFW0378	7.1	42.9	HanXRQChr04	84.1667	1	187363798	HanomChr04	84	1	271429107
SFW9282	2.8	50	HanXRQChr04	100	1	194752612	HanomChr04	100	1	285453434
SFW7905	10.8	52.8	HanXRQChr04	100	1	197177759	HanomChr04	100	1	290660603
SFW0654		63.6	HanXRQChr04	100	1	202396683	HanomChr04	100	1	307592426
* Only hits with maximum E-values and more than 93% identity are detailed
Physical position is indicated by the starting position (bp)
