# Supplementary material for: Development and characterization of a new sunflower source of resistance to race G of Orobanche cumana Wallr. derived from Helianthus anomalus
Source: Theor Appl Genet. 2024 Feb 22;137(3):56. doi: 10.1007/s00122-024-04558-4 (PMC10884359; doi:10.1007/s00122-024-04558-4)
Supplement: Supplementary file 8 — Table S4. Results of tBlastn of the annotated proteins from H. annuus-HanXRQr2.0-SUNRISE from the Chr 4 Iasnip-40 to Iasnip-105 region against the Iasnip-40 to Iasnip-105 genome sequence in the H. anomalus HanomANO2822-UBC assembly. Hits showing the highest identity are highlighted (XLSX 49 kb) [file 122_2024_4558_MOESM8_ESM.xlsx]

## Sheet: Table S4
Table S4: Results of tBlastn of the annotated proteins from H. annuus-HanXRQr2.0-SUNRISE from the Chr 4 Iasnip-40 to Iasnip-105 region against the Iasnip-40 to Iasnip-105 genome sequence in the H. anomalus HanomANO2822-UBC assembly. Hits showing the highest identity are highlighted.
# TBLASTN 2.6.0+
# Query: HanXRQr2_Chr04g0142041 len=355 begin=7326065 chr=HanXRQChr04 end=7327132 gn=HanXRQr2Chr04g0142041 strand=+ type=prot def=Putative protein kinase RLK-Pelle-CrRLK1L-1 family
# Database: ./Dotplot/Hanom-Chr07-Iasnip40-9087092-Iasnip105-10352424.fasta
query acc.ver	subject acc.ver	% identity	alignment length	mismatches	gap opens	q. start	q. end	s. start_HanomANO2822-UBC assembly	s. end_HanomANO2822-UBC assembly	evalue	bit score	HanomANO2822-UBC gene annotation
# Fields: query acc.ver, subject acc.ver, % identity, alignment length, mismatches, gap opens, q. start, q. end, s. start, s. end, evalue, bit score
# 44 hits found
HanXRQr2_Chr04g0142041	HanomChr07	80000	350	67	1	1	347	9356566	9355517	0.0	581	g00585531
HanXRQr2_Chr04g0142041	HanomChr07	80909	220	39	1	126	342	9394375	9393716	2.34e-117	370	g00585551
HanXRQr2_Chr04g0142041	HanomChr07	92683	123	9	0	7	129	9268683	9269051	7.18e-72	239	g00585431
HanXRQr2_Chr04g0142041	HanomChr07	42759	145	82	1	91	235	9325580	9325149	3.42e-42	124
HanXRQr2_Chr04g0142041	HanomChr07	42857	77	44	0	12	88	9325809	9325579	3.42e-42	61.2
HanXRQr2_Chr04g0142041	HanomChr07	42373	177	88	6	10	179	9122500	9123009	1.52e-36	136
HanXRQr2_Chr04g0142041	HanomChr07	40876	137	81	0	47	183	9438603	9439013	6.90e-35	110
HanXRQr2_Chr04g0142041	HanomChr07	46296	54	24	2	218	267	9439117	9439275	6.90e-35	41.2
HanXRQr2_Chr04g0142041	HanomChr07	50000	30	15	0	17	46	9438515	9438604	6.90e-35	29.6
HanXRQr2_Chr04g0142041	HanomChr07	36667	120	36	4	127	215	10037551	10037219	8.59e-19	61.2
HanXRQr2_Chr04g0142041	HanomChr07	48718	39	20	0	78	116	10037780	10037664	8.59e-19	45.8
HanXRQr2_Chr04g0142041	HanomChr07	50000	40	20	0	78	117	9354285	9354166	1.27e-17	48.1
HanXRQr2_Chr04g0142041	HanomChr07	50000	44	21	1	172	215	9353801	9353673	1.27e-17	42.0
HanXRQr2_Chr04g0142041	HanomChr07	41667	48	23	1	119	166	9354046	9353918	1.27e-17	32.3
HanXRQr2_Chr04g0142041	HanomChr07	67797	59	14	1	299	352	9220204	9220380	8.74e-17	77.8
HanXRQr2_Chr04g0142041	HanomChr07	41026	117	34	3	126	213	9262479	9262147	1.27e-15	73.9
HanXRQr2_Chr04g0142041	HanomChr07	94444	36	2	0	320	355	9269029	9269136	3.74e-15	72.8
HanXRQr2_Chr04g0142041	HanomChr07	37864	103	60	2	212	310	9087585	9087893	5.02e-12	63.2
HanXRQr2_Chr04g0142041	HanomChr07	39423	104	57	3	212	310	9353425	9353117	1.26e-11	61.6
HanXRQr2_Chr04g0142041	HanomChr07	39423	104	57	3	212	310	9343636	9343328	1.42e-11	61.6
HanXRQr2_Chr04g0142041	HanomChr07	37000	100	62	1	212	310	10036504	10036205	3.75e-11	60.1
HanXRQr2_Chr04g0142041	HanomChr07	38462	117	37	5	127	215	9271105	9271434	6.48e-11	59.7
HanXRQr2_Chr04g0142041	HanomChr07	54000	50	23	0	262	311	9123113	9123262	9.90e-11	58.9
HanXRQr2_Chr04g0142041	HanomChr07	35714	112	63	3	201	310	9261933	9261619	1.13e-10	58.9
HanXRQr2_Chr04g0142041	HanomChr07	36190	105	61	3	212	311	9282797	9283108	1.99e-10	58.2
HanXRQr2_Chr04g0142041	HanomChr07	48837	43	22	0	78	120	9262745	9262617	1.33e-07	48.9
HanXRQr2_Chr04g0142041	HanomChr07	48837	43	22	0	78	120	9391836	9391708	1.39e-07	48.9
HanXRQr2_Chr04g0142041	HanomChr07	45238	42	23	0	79	120	9270846	9270971	1.77e-06	45.4
HanXRQr2_Chr04g0142041	HanomChr07	36765	68	36	2	20	80	9221430	9221633	3.63e-06	44.3
HanXRQr2_Chr04g0142041	HanomChr07	47826	46	19	1	125	170	9124245	9124367	1.32e-05	42.7
HanXRQr2_Chr04g0142041	HanomChr07	36620	71	38	2	17	80	9392477	9392265	2.03e-05	42.0
HanXRQr2_Chr04g0142041	HanomChr07	33333	84	47	3	14	90	9354914	9354669	3.63e-05	41.2
HanXRQr2_Chr04g0142041	HanomChr07	40000	45	26	1	167	211	9438962	9439093	2.88e-04	38.5
HanXRQr2_Chr04g0142041	HanomChr07	29870	77	47	2	20	89	9269725	9269955	0.001	36.6
HanXRQr2_Chr04g0142041	HanomChr07	41463	41	24	0	175	215	9087224	9087346	0.001	36.2
HanXRQr2_Chr04g0142041	HanomChr07	59091	22	9	0	1	22	9388795	9388730	0.034	31.6
HanXRQr2_Chr04g0142041	HanomChr07	52000	25	12	0	285	309	9412430	9412356	0.11	30.0
HanXRQr2_Chr04g0142041	HanomChr07	27835	97	56	4	219	305	9124875	9125153	0.13	29.6
HanXRQr2_Chr04g0142041	HanomChr07	42857	28	16	0	156	183	9785071	9785154	0.25	28.9
HanXRQr2_Chr04g0142041	HanomChr07	39024	41	25	0	10	50	9792240	9792118	0.26	28.9
HanXRQr2_Chr04g0142041	HanomChr07	42857	28	16	0	156	183	9799615	9799532	0.29	28.5
HanXRQr2_Chr04g0142041	HanomChr07	39623	53	28	2	39	87	9555493	9555651	2.0	25.8
HanXRQr2_Chr04g0142041	HanomChr07	30435	46	31	1	170	214	10100041	10100178	2.3	25.8
HanXRQr2_Chr04g0142041	HanomChr07	27500	40	29	0	17	56	9134381	9134500	8.3	23.9
# TBLASTN 2.6.0+
# Query: HanXRQr2_Chr04g0142081 len=118 begin=7356940 chr=HanXRQChr04 end=7357296 gn=HanXRQr2Chr04g0142081 strand=+ type=prot def=Putative protein kinase RLK-Pelle-RLCK-VIIa-2 family
# Database: ./Dotplot/Hanom-Chr07-Iasnip40-9087092-Iasnip105-10352424.fasta
# Fields: query acc.ver, subject acc.ver, % identity, alignment length, mismatches, gap opens, q. start, q. end, s. start, s. end, evalue, bit score
# 20 hits found
HanXRQr2_Chr04g0142081	HanomChr07	92920	113	7	1	7	118	9282773	9283111	5.74e-68	216	g00585461
HanXRQr2_Chr04g0142081	HanomChr07	72642	106	28	1	14	118	9343639	9343322	2.92e-49	163
HanXRQr2_Chr04g0142081	HanomChr07	71698	106	29	1	14	118	9353428	9353111	6.21e-49	162
HanXRQr2_Chr04g0142081	HanomChr07	68519	108	33	1	12	118	9087576	9087899	8.57e-47	156
HanXRQr2_Chr04g0142081	HanomChr07	66038	106	33	2	14	118	9261924	9261613	2.62e-42	143
HanXRQr2_Chr04g0142081	HanomChr07	57547	106	41	2	14	118	10036507	10036199	1.09e-35	124
HanXRQr2_Chr04g0142081	HanomChr07	34615	104	68	0	15	118	9394117	9393806	6.92e-16	68.2
HanXRQr2_Chr04g0142081	HanomChr07	33654	104	69	0	15	118	9355933	9355622	9.42e-15	64.7
HanXRQr2_Chr04g0142081	HanomChr07	38938	113	55	4	14	118	9124854	9125174	2.06e-13	60.8
HanXRQr2_Chr04g0142081	HanomChr07	85714	28	4	0	91	118	9412430	9412347	1.44e-10	52.8
HanXRQr2_Chr04g0142081	HanomChr07	44737	38	21	0	21	58	9439117	9439230	1.97e-04	35.0
HanXRQr2_Chr04g0142081	HanomChr07	68750	16	5	0	46	61	10250964	10250917	0.44	25.4
HanXRQr2_Chr04g0142081	HanomChr07	45833	24	13	0	50	73	9325116	9325045	0.93	24.6
HanXRQr2_Chr04g0142081	HanomChr07	27419	62	39	2	22	77	10064543	10064358	2.1	23.5
HanXRQr2_Chr04g0142081	HanomChr07	33333	24	16	0	88	111	9427818	9427889	3.4	22.7
HanXRQr2_Chr04g0142081	HanomChr07	33333	24	16	0	88	111	10334767	10334696	3.5	22.7
HanXRQr2_Chr04g0142081	HanomChr07	33333	24	16	0	88	111	9447181	9447252	3.5	22.7
HanXRQr2_Chr04g0142081	HanomChr07	33333	24	16	0	88	111	10183908	10183979	3.5	22.7
HanXRQr2_Chr04g0142081	HanomChr07	69231	13	4	0	105	117	9412317	9412279	5.1	22.3
HanXRQr2_Chr04g0142081	HanomChr07	34483	29	19	0	69	97	10242463	10242377	8.3	21.6
# TBLASTN 2.6.0+
# Query: HanXRQr2_Chr04g0142101 len=671 begin=7471323 chr=HanXRQChr04 end=7477186 gn=HanXRQr2Chr04g0142101 strand=+ type=prot def=Putative transferase, protein kinase RLK-Pelle-RLCK-VIIa-2 family
# Database: ./Dotplot/Hanom-Chr07-Iasnip40-9087092-Iasnip105-10352424.fasta
# Fields: query acc.ver, subject acc.ver, % identity, alignment length, mismatches, gap opens, q. start, q. end, s. start, s. end, evalue, bit score
# 80 hits found
HanXRQr2_Chr04g0142101	HanomChr07	96501	343	12	0	1	343	9356566	9355538	0.0	661	g00585531
HanXRQr2_Chr04g0142101	HanomChr07	98624	218	3	0	126	343	9394375	9393722	8.17e-129	416
HanXRQr2_Chr04g0142101	HanomChr07	97778	45	1	0	438	482	9354285	9354151	1.43e-61	96.3	g00585531
HanXRQr2_Chr04g0142101	HanomChr07	95556	45	2	0	526	570	9353807	9353673	1.43e-61	92.0	g00585531
HanXRQr2_Chr04g0142101	HanomChr07	100000	40	0	0	483	522	9354037	9353918	1.43e-61	84.7	g00585531
HanXRQr2_Chr04g0142101	HanomChr07	80645	124	24	0	6	129	9268680	9269051	1.17e-59	213
HanXRQr2_Chr04g0142101	HanomChr07	93396	106	7	0	566	671	9343639	9343322	1.12e-57	207
HanXRQr2_Chr04g0142101	HanomChr07	91509	106	9	0	566	671	9353428	9353111	2.11e-56	204	g00585531
HanXRQr2_Chr04g0142101	HanomChr07	90566	106	10	0	566	671	9087582	9087899	2.56e-56	204
HanXRQr2_Chr04g0142101	HanomChr07	40584	308	166	7	366	666	9356530	9355637	1.76e-55	201
HanXRQr2_Chr04g0142101	HanomChr07	60870	115	18	1	483	570	9271090	9271434	5.19e-51	133
HanXRQr2_Chr04g0142101	HanomChr07	81818	44	8	0	439	482	9270846	9270977	5.19e-51	83.6
HanXRQr2_Chr04g0142101	HanomChr07	93902	82	5	0	360	441	9392507	9392262	1.80e-42	161
HanXRQr2_Chr04g0142101	HanomChr07	44138	145	80	1	91	235	9325580	9325149	1.04e-41	126
HanXRQr2_Chr04g0142101	HanomChr07	36905	84	53	0	5	88	9325830	9325579	1.04e-41	59.3
HanXRQr2_Chr04g0142101	HanomChr07	91463	82	7	0	360	441	9354935	9354690	1.63e-41	159	g00585531
HanXRQr2_Chr04g0142101	HanomChr07	66972	109	36	0	563	671	9282785	9283111	8.93e-41	156
HanXRQr2_Chr04g0142101	HanomChr07	42975	121	69	0	47	167	9438603	9438965	2.32e-39	111
HanXRQr2_Chr04g0142101	HanomChr07	44444	45	24	1	167	211	9438962	9439093	2.32e-39	40.0
HanXRQr2_Chr04g0142101	HanomChr07	37736	53	33	0	218	270	9439117	9439275	2.32e-39	38.1
HanXRQr2_Chr04g0142101	HanomChr07	46667	30	16	0	17	46	9438515	9438604	2.32e-39	27.7
HanXRQr2_Chr04g0142101	HanomChr07	47093	172	77	6	15	179	9122515	9123009	1.48e-37	146
HanXRQr2_Chr04g0142101	HanomChr07	62037	108	38	1	564	671	10036513	10036199	5.68e-36	141
HanXRQr2_Chr04g0142101	HanomChr07	60577	104	39	1	568	671	9261918	9261613	2.02e-34	137
HanXRQr2_Chr04g0142101	HanomChr07	79012	81	17	0	361	441	9269689	9269931	1.06e-33	134
HanXRQr2_Chr04g0142101	HanomChr07	42473	186	98	4	488	666	9394372	9393821	1.94e-33	134
HanXRQr2_Chr04g0142101	HanomChr07	72500	80	22	0	361	440	9221394	9221633	3.22e-31	126
HanXRQr2_Chr04g0142101	HanomChr07	50000	136	36	2	465	568	9262554	9262147	8.48e-28	115
HanXRQr2_Chr04g0142101	HanomChr07	41284	109	63	1	414	522	9438624	9438947	2.13e-26	87.0
HanXRQr2_Chr04g0142101	HanomChr07	39535	43	26	0	523	565	9438962	9439090	2.13e-26	38.5
HanXRQr2_Chr04g0142101	HanomChr07	37838	37	23	0	572	608	9439114	9439224	2.13e-26	28.1
HanXRQr2_Chr04g0142101	HanomChr07	34459	148	91	2	451	593	9325580	9325140	3.43e-22	84.0
HanXRQr2_Chr04g0142101	HanomChr07	29630	81	50	1	375	455	9325779	9325558	3.43e-22	35.8
HanXRQr2_Chr04g0142101	HanomChr07	95556	45	2	0	438	482	9391836	9391702	3.06e-21	95.1
HanXRQr2_Chr04g0142101	HanomChr07	43411	129	39	2	473	570	10037596	10037219	9.67e-20	90.1
HanXRQr2_Chr04g0142101	HanomChr07	32759	174	101	6	368	535	9122518	9123009	1.20e-17	83.2
HanXRQr2_Chr04g0142101	HanomChr07	39815	108	58	2	373	480	9268722	9269024	2.79e-17	82.0
HanXRQr2_Chr04g0142101	HanomChr07	77778	45	10	0	438	482	9262745	9262611	1.42e-16	79.7
HanXRQr2_Chr04g0142101	HanomChr07	33333	120	40	3	127	215	10037551	10037219	3.01e-15	53.9
HanXRQr2_Chr04g0142101	HanomChr07	48718	39	20	0	78	116	10037780	10037664	3.01e-15	42.4
HanXRQr2_Chr04g0142101	HanomChr07	30055	183	77	5	265	445	9123113	9123514	4.86e-14	71.6
HanXRQr2_Chr04g0142101	HanomChr07	37288	118	39	3	125	213	9262482	9262147	2.95e-13	68.9
HanXRQr2_Chr04g0142101	HanomChr07	51064	47	22	1	481	526	9124227	9124367	1.30e-12	43.9
HanXRQr2_Chr04g0142101	HanomChr07	51163	43	19	2	439	480	9124034	9124159	1.30e-12	43.5
HanXRQr2_Chr04g0142101	HanomChr07	30645	186	86	7	523	671	9124635	9125174	4.95e-12	65.1
HanXRQr2_Chr04g0142101	HanomChr07	37778	90	55	1	212	300	9087585	9087854	2.28e-11	62.8
HanXRQr2_Chr04g0142101	HanomChr07	40000	90	51	2	212	299	9343636	9343370	6.10e-11	61.6
HanXRQr2_Chr04g0142101	HanomChr07	48438	64	32	1	438	500	10037780	10037589	6.21e-11	61.6
HanXRQr2_Chr04g0142101	HanomChr07	40000	90	51	2	212	299	9353425	9353159	7.81e-11	61.2
HanXRQr2_Chr04g0142101	HanomChr07	96429	28	1	0	644	671	9412430	9412347	8.79e-11	60.8
HanXRQr2_Chr04g0142101	HanomChr07	36607	112	46	3	127	215	9271105	9271434	3.42e-10	58.9
HanXRQr2_Chr04g0142101	HanomChr07	35938	64	37	1	398	461	9604033	9603854	3.93e-10	42.0
HanXRQr2_Chr04g0142101	HanomChr07	34328	67	36	3	462	527	9603852	9603673	3.93e-10	36.6
HanXRQr2_Chr04g0142101	HanomChr07	36000	100	54	3	201	299	9261933	9261661	4.92e-10	58.5
HanXRQr2_Chr04g0142101	HanomChr07	35556	90	55	2	212	299	9282797	9283063	6.73e-10	58.2
HanXRQr2_Chr04g0142101	HanomChr07	100000	25	0	0	544	568	9087266	9087340	2.38e-09	56.2
HanXRQr2_Chr04g0142101	HanomChr07	38202	89	51	2	212	299	10036504	10036247	3.93e-09	55.5
HanXRQr2_Chr04g0142101	HanomChr07	42857	49	27	1	167	215	9353816	9353673	9.76e-09	42.0
HanXRQr2_Chr04g0142101	HanomChr07	45000	40	17	1	127	166	9354022	9353918	9.76e-09	31.6
HanXRQr2_Chr04g0142101	HanomChr07	58333	48	20	0	380	427	9581936	9581793	1.07e-07	50.8
HanXRQr2_Chr04g0142101	HanomChr07	72414	29	8	0	526	554	9087210	9087296	3.44e-07	49.3
HanXRQr2_Chr04g0142101	HanomChr07	51163	43	21	0	78	120	9391836	9391708	2.86e-06	46.2
HanXRQr2_Chr04g0142101	HanomChr07	51163	43	21	0	78	120	9262745	9262617	4.18e-06	45.8
HanXRQr2_Chr04g0142101	HanomChr07	51163	43	21	0	78	120	9354285	9354157	5.72e-06	45.1
HanXRQr2_Chr04g0142101	HanomChr07	86364	22	3	0	1	22	9388795	9388730	6.02e-06	45.1
HanXRQr2_Chr04g0142101	HanomChr07	47619	42	22	0	79	120	9270846	9270971	2.23e-05	43.1
HanXRQr2_Chr04g0142101	HanomChr07	67857	28	9	0	316	343	9220246	9220329	8.65e-05	41.2
HanXRQr2_Chr04g0142101	HanomChr07	46667	45	19	1	126	170	9124248	9124367	2.39e-04	40.0
HanXRQr2_Chr04g0142101	HanomChr07	31579	76	45	2	20	88	9221430	9221657	6.00e-04	38.5
HanXRQr2_Chr04g0142101	HanomChr07	31034	87	52	3	12	90	9354923	9354663	7.05e-04	38.5
HanXRQr2_Chr04g0142101	HanomChr07	35616	73	39	3	12	76	9392495	9392277	0.001	37.7
HanXRQr2_Chr04g0142101	HanomChr07	38095	42	26	0	174	215	9087221	9087346	0.005	35.8
HanXRQr2_Chr04g0142101	HanomChr07	38636	44	21	1	405	442	9507297	9507166	0.072	32.0
HanXRQr2_Chr04g0142101	HanomChr07	29070	86	53	3	12	89	9269698	9269955	0.14	30.8
HanXRQr2_Chr04g0142101	HanomChr07	33333	48	30	1	136	183	9799669	9799532	0.25	30.0
HanXRQr2_Chr04g0142101	HanomChr07	33333	48	30	1	136	183	9785017	9785154	0.25	30.0
HanXRQr2_Chr04g0142101	HanomChr07	30588	85	48	4	444	522	9369123	9369362	1.4	27.7
HanXRQr2_Chr04g0142101	HanomChr07	58824	17	6	1	436	451	9563978	9563928	4.2	25.8
HanXRQr2_Chr04g0142101	HanomChr07	100000	11	0	0	1	11	9401375	9401407	9.6	24.6
HanXRQr2_Chr04g0142101	HanomChr07	100000	11	0	0	1	11	9343951	9343919	9.6	24.6
# TBLASTN 2.6.0+
# Query: HanXRQr2_Chr04g0142121 len=107 begin=7481261 chr=HanXRQChr04 end=7481584 gn=HanXRQr2Chr04g0142121 strand=+ type=prot def=Putative non-specific serine/threonine protein kinase
# Database: ./Dotplot/Hanom-Chr07-Iasnip40-9087092-Iasnip105-10352424.fasta
# Fields: query acc.ver, subject acc.ver, % identity, alignment length, mismatches, gap opens, q. start, q. end, s. start, s. end, evalue, bit score
# 8 hits found
HanXRQr2_Chr04g0142121	HanomChr07	100000	45	0	0	1	45	9439144	9439278	2.15e-43	95.9	g00585561
HanXRQr2_Chr04g0142121	HanomChr07	91489	47	4	0	61	107	9439290	9439430	2.15e-43	91.7	Region 9439302 to 9439430 is not annotated in H. anomalus
HanXRQr2_Chr04g0142121	HanomChr07	89796	49	3	1	61	107	9324997	9324851	3.81e-38	88.6
HanXRQr2_Chr04g0142121	HanomChr07	83333	36	6	0	17	52	9325128	9325021	3.81e-38	59.7
HanXRQr2_Chr04g0142121	HanomChr07	94737	19	1	0	1	19	9325175	9325119	3.81e-38	41.6
HanXRQr2_Chr04g0142121	HanomChr07	31068	103	70	1	1	102	9394072	9393764	2.55e-07	43.1
HanXRQr2_Chr04g0142121	HanomChr07	31818	88	60	0	1	88	9355888	9355625	2.81e-07	43.1
HanXRQr2_Chr04g0142121	HanomChr07	30682	88	60	1	1	87	9282842	9283105	0.007	30.4
# TBLASTN 2.6.0+
# Query: HanXRQr2_Chr04g0142131 len=159 begin=7520777 chr=HanXRQChr04 end=7521256 gn=HanXRQr2Chr04g0142131 strand=- type=prot def=hypothetical protein
# Database: ./Dotplot/Hanom-Chr07-Iasnip40-9087092-Iasnip105-10352424.fasta
# Fields: query acc.ver, subject acc.ver, % identity, alignment length, mismatches, gap opens, q. start, q. end, s. start, s. end, evalue, bit score
# 2 hits found
HanXRQr2_Chr04g0142131	HanomChr07	97122	139	4	0	1	139	9317533	9317949	4.15e-82	259	g00585471
HanXRQr2_Chr04g0142131	HanomChr07	95683	139	6	0	1	139	9453328	9452912	2.51e-81	257	g00585571
# TBLASTN 2.6.0+
# Query: HanXRQr2_Chr04g0142141 len=215 begin=7561964 chr=HanXRQChr04 end=7562744 gn=HanXRQr2Chr04g0142141 strand=- type=prot def=Putative germin, rmlC-like cupin domain superfamily, rmlC-like jelly roll
# Database: ./Dotplot/Hanom-Chr07-Iasnip40-9087092-Iasnip105-10352424.fasta
# Fields: query acc.ver, subject acc.ver, % identity, alignment length, mismatches, gap opens, q. start, q. end, s. start, s. end, evalue, bit score
# 8 hits found
HanXRQr2_Chr04g0142141	HanomChr07	96629	178	6	0	38	215	9525138	9524605	1.33e-112	343	g00585621
HanXRQr2_Chr04g0142141	HanomChr07	97297	37	1	0	1	37	9525331	9525221	1.33e-112	77.0	g00585621
HanXRQr2_Chr04g0142141	HanomChr07	96503	143	5	0	73	215	9464776	9464348	2.85e-88	280	g00585581
HanXRQr2_Chr04g0142141	HanomChr07	94595	37	2	0	1	37	9465410	9465300	2.38e-17	75.9	g00585591
HanXRQr2_Chr04g0142141	HanomChr07	56061	66	24	1	12	77	9465280	9465098	2.21e-15	70.1	g00585591
HanXRQr2_Chr04g0142141	HanomChr07	32432	37	24	1	73	109	10115598	10115705	3.0	24.3
HanXRQr2_Chr04g0142141	HanomChr07	37778	45	25	1	55	96	9360308	9360174	4.7	23.9
HanXRQr2_Chr04g0142141	HanomChr07	58824	17	7	0	102	118	9397427	9397377	6.8	23.5
# TBLASTN 2.6.0+
# Query: HanXRQr2_Chr04g0142161 len=215 begin=7577340 chr=HanXRQChr04 end=7578140 gn=HanXRQr2Chr04g0142161 strand=- type=prot def=Putative germin, rmlC-like cupin domain superfamily, rmlC-like jelly roll
# Database: ./Dotplot/Hanom-Chr07-Iasnip40-9087092-Iasnip105-10352424.fasta
# Fields: query acc.ver, subject acc.ver, % identity, alignment length, mismatches, gap opens, q. start, q. end, s. start, s. end, evalue, bit score
# 8 hits found
HanXRQr2_Chr04g0142161	HanomChr07	97191	178	5	0	38	215	9525138	9524605	1.93e-113	346	g00585621
HanXRQr2_Chr04g0142161	HanomChr07	97297	37	1	0	1	37	9525331	9525221	1.93e-113	77.0	g00585621
HanXRQr2_Chr04g0142161	HanomChr07	97203	143	4	0	73	215	9464776	9464348	2.28e-89	283	g00585581
HanXRQr2_Chr04g0142161	HanomChr07	94595	37	2	0	1	37	9465410	9465300	2.43e-17	75.9	g00585591
HanXRQr2_Chr04g0142161	HanomChr07	56061	66	24	1	12	77	9465280	9465098	2.01e-15	70.5	g00585591
HanXRQr2_Chr04g0142161	HanomChr07	32432	37	24	1	73	109	10115598	10115705	3.1	24.3
HanXRQr2_Chr04g0142161	HanomChr07	37778	45	25	1	55	96	9360308	9360174	4.9	23.9
HanXRQr2_Chr04g0142161	HanomChr07	58824	17	7	0	102	118	9397427	9397377	6.8	23.5
# TBLASTN 2.6.0+
# Query: HanXRQr2_Chr04g0142181 len=130 begin=7590723 chr=HanXRQChr04 end=7595295 gn=HanXRQr2Chr04g0142181 strand=+ type=prot def=Putative DNA/RNA-binding protein Alba
# Database: ./Dotplot/Hanom-Chr07-Iasnip40-9087092-Iasnip105-10352424.fasta
# Fields: query acc.ver, subject acc.ver, % identity, alignment length, mismatches, gap opens, q. start, q. end, s. start, s. end, evalue, bit score
# 13 hits found
HanXRQr2_Chr04g0142181	HanomChr07	100000	40	0	0	1	40	9571780	9571899	1.89e-21	84.3	g00585651
HanXRQr2_Chr04g0142181	HanomChr07	91667	24	2	0	79	102	9501014	9501085	1.38e-14	47.8	g00585611
HanXRQr2_Chr04g0142181	HanomChr07	91667	24	2	0	79	102	9573300	9573371	1.38e-14	47.8	g00585651
HanXRQr2_Chr04g0142181	HanomChr07	100000	21	0	0	57	77	9500866	9500928	1.38e-14	43.1	g00585611
HanXRQr2_Chr04g0142181	HanomChr07	100000	21	0	0	57	77	9573152	9573214	1.38e-14	43.1	g00585651
HanXRQr2_Chr04g0142181	HanomChr07	96875	32	1	0	99	130	9576008	9576103	2.98e-14	63.9	g00585651
HanXRQr2_Chr04g0142181	HanomChr07	93750	32	2	0	99	130	9503717	9503812	1.57e-13	61.6	g00585611
HanXRQr2_Chr04g0142181	HanomChr07	87097	31	4	0	100	130	9601465	9601557	7.37e-11	54.3
HanXRQr2_Chr04g0142181	HanomChr07	83871	31	5	0	100	130	9589359	9589451	9.85e-11	53.9
HanXRQr2_Chr04g0142181	HanomChr07	68000	25	8	0	40	64	9572073	9572147	4.29e-06	40.4
HanXRQr2_Chr04g0142181	HanomChr07	31915	47	27	1	3	49	10308255	10308130	7.5	21.9
HanXRQr2_Chr04g0142181	HanomChr07	42105	19	11	0	8	26	9566472	9566416	9.3	21.9
HanXRQr2_Chr04g0142181	HanomChr07	37143	35	16	2	17	46	10124361	10124462	9.9	21.6
# TBLASTN 2.6.0+
# Query: HanXRQr2_Chr04g0142191 len=810 begin=7637994 chr=HanXRQChr04 end=7644564 gn=HanXRQr2Chr04g0142191 strand=+ type=prot def=Putative phospholipase D
# Database: ./Dotplot/Hanom-Chr07-Iasnip40-9087092-Iasnip105-10352424.fasta
# Fields: query acc.ver, subject acc.ver, % identity, alignment length, mismatches, gap opens, q. start, q. end, s. start, s. end, evalue, bit score
# 14 hits found
HanXRQr2_Chr04g0142191	HanomChr07	95750	400	17	0	21	420	9882784	9881585	0.0	805	g00585791
HanXRQr2_Chr04g0142191	HanomChr07	91772	158	11	1	655	810	9761229	9760756	2.30e-88	303	g00585731
HanXRQr2_Chr04g0142191	HanomChr07	97931	145	3	0	666	810	9880118	9879684	5.53e-88	301	g00585791
HanXRQr2_Chr04g0142191	HanomChr07	98582	141	2	0	525	665	9762341	9761919	4.08e-84	290	g00585731
HanXRQr2_Chr04g0142191	HanomChr07	98582	141	2	0	525	665	9881482	9881060	7.01e-84	289	g00585791
HanXRQr2_Chr04g0142191	HanomChr07	90909	121	11	0	21	141	9762806	9762444	9.66e-63	226	g00585731
HanXRQr2_Chr04g0142191	HanomChr07	96970	33	1	0	1	33	9883686	9883588	1.91e-13	70.1	g00585791
HanXRQr2_Chr04g0142191	HanomChr07	93939	33	1	1	1	33	9764233	9764138	1.97e-11	63.5	g00585731
HanXRQr2_Chr04g0142191	HanomChr07	23958	96	55	3	520	600	9910527	9910805	0.29	30.0
HanXRQr2_Chr04g0142191	HanomChr07	36923	65	27	3	180	239	9262504	9262337	0.95	28.5
HanXRQr2_Chr04g0142191	HanomChr07	24051	79	58	1	585	661	10022474	10022710	2.7	26.9
HanXRQr2_Chr04g0142191	HanomChr07	47368	19	10	0	718	736	9508812	9508868	5.4	25.8
HanXRQr2_Chr04g0142191	HanomChr07	33333	81	35	6	721	791	9196088	9196303	7.7	25.4
HanXRQr2_Chr04g0142191	HanomChr07	33333	81	35	6	721	791	9179432	9179217	7.7	25.4
# TBLASTN 2.6.0+
# Query: HanXRQr2_Chr04g0142281 len=214 begin=8173923 chr=HanXRQChr04 end=8175953 gn=HanXRQr2Chr04g0142281 strand=+ type=prot def=Putative small heat shock protein HSP20
# Database: ./Dotplot/Hanom-Chr07-Iasnip40-9087092-Iasnip105-10352424.fasta
# Fields: query acc.ver, subject acc.ver, % identity, alignment length, mismatches, gap opens, q. start, q. end, s. start, s. end, evalue, bit score
# 6 hits found
HanXRQr2_Chr04g0142281	HanomChr07	96154	130	5	0	85	214	9745178	9744789	8.80e-83	264	g00585671
HanXRQr2_Chr04g0142281	HanomChr07	92308	130	10	0	85	214	10083429	10083818	9.29e-71	229	g00585921
HanXRQr2_Chr04g0142281	HanomChr07	97647	85	2	0	1	85	9748365	9748111	4.46e-37	132	g00585691 (Hypothetical protein)
HanXRQr2_Chr04g0142281	HanomChr07	94186	86	4	1	1	85	9953147	9953404	5.34e-34	124	Non annotaded
HanXRQr2_Chr04g0142281	HanomChr07	89655	87	8	1	1	86	10076683	10076943	6.19e-32	118	Non annotaded
HanXRQr2_Chr04g0142281	HanomChr07	30556	36	20	1	24	54	9933165	9933272	9.7	22.7
# TBLASTN 2.6.0+
# Query: HanXRQr2_Chr04g0142311 len=124 begin=8239405 chr=HanXRQChr04 end=8239779 gn=HanXRQr2Chr04g0142311 strand=+ type=prot def=Putative small heat shock protein HSP20
# Database: ./Dotplot/Hanom-Chr07-Iasnip40-9087092-Iasnip105-10352424.fasta
# Fields: query acc.ver, subject acc.ver, % identity, alignment length, mismatches, gap opens, q. start, q. end, s. start, s. end, evalue, bit score
# 20 hits found
HanXRQr2_Chr04g0142311	HanomChr07	93137	102	7	0	1	102	9745142	9744837	3.09e-54	177	g00585671
HanXRQr2_Chr04g0142311	HanomChr07	87255	102	13	0	1	102	10083465	10083770	3.97e-50	166	g00585921
HanXRQr2_Chr04g0142311	HanomChr07	58065	31	13	0	90	120	9272171	9272079	1.89e-04	35.4
HanXRQr2_Chr04g0142311	HanomChr07	93750	16	1	0	97	112	9223343	9223390	6.06e-04	33.9
HanXRQr2_Chr04g0142311	HanomChr07	100000	13	0	0	98	110	9282642	9282604	0.001	27.3
HanXRQr2_Chr04g0142311	HanomChr07	76923	13	3	0	108	120	9282623	9282585	0.001	25.4
HanXRQr2_Chr04g0142311	HanomChr07	54054	37	13	1	82	114	9161446	9161556	0.002	32.7
HanXRQr2_Chr04g0142311	HanomChr07	58621	29	12	0	89	117	9391372	9391286	0.002	32.3
HanXRQr2_Chr04g0142311	HanomChr07	76190	21	5	0	90	110	9391358	9391296	0.007	30.8
HanXRQr2_Chr04g0142311	HanomChr07	82353	17	3	0	98	114	9150164	9150114	0.025	29.3
HanXRQr2_Chr04g0142311	HanomChr07	48649	37	2	1	98	117	10054793	10054903	0.030	28.9
HanXRQr2_Chr04g0142311	HanomChr07	54167	24	7	1	98	117	9169368	9169297	0.040	28.9
HanXRQr2_Chr04g0142311	HanomChr07	100000	13	0	0	98	110	9285648	9285686	0.066	28.1
HanXRQr2_Chr04g0142311	HanomChr07	100000	13	0	0	98	110	10068836	10068874	0.083	27.7
HanXRQr2_Chr04g0142311	HanomChr07	100000	13	0	0	98	110	10054855	10054893	0.10	27.3
HanXRQr2_Chr04g0142311	HanomChr07	100000	13	0	0	98	110	9169345	9169307	0.10	27.3
HanXRQr2_Chr04g0142311	HanomChr07	90909	11	1	0	105	115	9223356	9223388	0.50	25.4
HanXRQr2_Chr04g0142311	HanomChr07	84615	13	2	0	105	117	9285658	9285696	1.4	24.3
HanXRQr2_Chr04g0142311	HanomChr07	88889	9	1	0	105	113	10068846	10068872	5.4	22.3
HanXRQr2_Chr04g0142311	HanomChr07	42105	19	11	0	64	82	9639858	9639914	7.3	21.9
# TBLASTN 2.6.0+
# Query: HanXRQr2_Chr04g0142331 len=118 begin=8285420 chr=HanXRQChr04 end=8285776 gn=HanXRQr2Chr04g0142331 strand=+ type=prot def=Putative small heat shock protein HSP20
# Database: ./Dotplot/Hanom-Chr07-Iasnip40-9087092-Iasnip105-10352424.fasta
# Fields: query acc.ver, subject acc.ver, % identity, alignment length, mismatches, gap opens, q. start, q. end, s. start, s. end, evalue, bit score
query acc.ver,	subject acc.ver	, % identity,	alignment length,	mismatches,	gap opens,	q. start,	q. end,	s. start, en H anomalus desde el principio	s. end, en H anomalus desde el principio	evalue,	bit score
# 3 hits found
HanXRQr2_Chr04g0142331	HanomChr07	98305	118	2	0	1	118	9745142	9744789	1.05e-75	238	g00585671
HanXRQr2_Chr04g0142331	HanomChr07	92373	118	9	0	1	118	10083465	10083818	2.08e-63	203	g00585921
HanXRQr2_Chr04g0142331	HanomChr07	42105	19	11	0	64	82	9639858	9639914	7.0	21.9
# TBLASTN 2.6.0+
# Query: HanXRQr2_Chr04g0142431 len=118 begin=8774521 chr=HanXRQChr04 end=8774877 gn=HanXRQr2Chr04g0142431 strand=+ type=prot def=Putative small heat shock protein HSP20
# Database: ./Dotplot/Hanom-Chr07-Iasnip40-9087092-Iasnip105-10352424.fasta
# Fields: query acc.ver, subject acc.ver, % identity, alignment length, mismatches, gap opens, q. start, q. end, s. start, s. end, evalue, bit score
# 3 hits found
HanXRQr2_Chr04g0142431	HanomChr07	98305	118	2	0	1	118	9745142	9744789	1.05e-75	238	g00585671
HanXRQr2_Chr04g0142431	HanomChr07	92373	118	9	0	1	118	10083465	10083818	2.08e-63	203	g00585921
HanXRQr2_Chr04g0142431	HanomChr07	42105	19	11	0	64	82	9639858	9639914	7.0	21.9
# TBLASTN 2.6.0+
# Query: HanXRQr2_Chr04g0142441 len=662 begin=8779670 chr=HanXRQChr04 end=8783100 gn=HanXRQr2Chr04g0142441 strand=- type=prot def=Putative protein kinase RLK-Pelle-CrRLK1L-1 family
# Database: ./Dotplot/Hanom-Chr07-Iasnip40-9087092-Iasnip105-10352424.fasta
# Fields: query acc.ver, subject acc.ver, % identity, alignment length, mismatches, gap opens, q. start, q. end, s. start, s. end, evalue, bit score
# 72 hits found
HanXRQr2_Chr04g0142441	HanomChr07	62798	336	121	3	27	359	9356536	9355532	1.45e-127	412	g585531
HanXRQr2_Chr04g0142441	HanomChr07	60000	220	84	3	143	359	9394372	9393716	5.53e-78	268	g585551
HanXRQr2_Chr04g0142441	HanomChr07	66372	113	7	1	483	564	10037557	10037219	8.98e-52	144	g585861
HanXRQr2_Chr04g0142441	HanomChr07	97778	45	1	0	438	482	10037780	10037646	8.98e-52	74.7	g585861
HanXRQr2_Chr04g0142441	HanomChr07	86667	105	14	0	558	662	10036513	10036199	2.89e-51	188	g585851
HanXRQr2_Chr04g0142441	HanomChr07	64706	119	42	0	27	145	9268695	9269051	1.64e-39	152
HanXRQr2_Chr04g0142441	HanomChr07	42282	149	77	2	107	251	9325580	9325149	1.37e-35	115
HanXRQr2_Chr04g0142441	HanomChr07	42857	70	40	0	36	105	9325785	9325576	1.37e-35	49.7
HanXRQr2_Chr04g0142441	HanomChr07	33660	306	182	7	371	660	9356530	9355628	1.41e-35	140
HanXRQr2_Chr04g0142441	HanomChr07	42515	167	87	3	33	195	9122524	9123009	3.27e-32	129
HanXRQr2_Chr04g0142441	HanomChr07	59615	104	39	1	562	662	9343633	9343322	3.90e-32	129
HanXRQr2_Chr04g0142441	HanomChr07	58095	105	41	1	561	662	9087585	9087899	1.84e-31	127
HanXRQr2_Chr04g0142441	HanomChr07	53846	117	47	2	553	662	9353461	9353111	4.91e-31	126
HanXRQr2_Chr04g0142441	HanomChr07	53043	115	53	1	549	662	9261957	9261613	5.22e-31	125
HanXRQr2_Chr04g0142441	HanomChr07	37968	187	105	3	485	660	9394372	9393812	2.25e-28	117
HanXRQr2_Chr04g0142441	HanomChr07	53846	104	45	1	562	662	9282800	9283111	4.90e-27	113
HanXRQr2_Chr04g0142441	HanomChr07	45902	122	60	1	62	183	9438618	9438965	3.50e-25	107
HanXRQr2_Chr04g0142441	HanomChr07	61972	71	27	0	359	429	9269668	9269880	1.51e-19	89.4
HanXRQr2_Chr04g0142441	HanomChr07	59701	67	27	0	363	429	9221385	9221585	8.93e-18	83.6
HanXRQr2_Chr04g0142441	HanomChr07	57812	64	27	0	366	429	9392504	9392313	2.25e-17	82.4
HanXRQr2_Chr04g0142441	HanomChr07	56250	64	28	0	366	429	9354932	9354741	3.22e-17	82.0
HanXRQr2_Chr04g0142441	HanomChr07	38583	127	41	3	468	564	9271075	9271434	2.30e-14	72.8
HanXRQr2_Chr04g0142441	HanomChr07	38393	112	37	2	485	564	9262476	9262141	2.00e-13	69.7
HanXRQr2_Chr04g0142441	HanomChr07	31788	151	63	5	281	427	9123113	9123457	8.25e-13	67.4
HanXRQr2_Chr04g0142441	HanomChr07	37778	90	49	2	438	520	9438696	9438965	1.05e-12	50.1
HanXRQr2_Chr04g0142441	HanomChr07	37778	45	25	1	520	561	9438962	9439096	1.05e-12	32.0
HanXRQr2_Chr04g0142441	HanomChr07	62500	16	6	0	567	582	9439117	9439164	1.05e-12	24.3
HanXRQr2_Chr04g0142441	HanomChr07	35915	142	79	4	451	581	9325580	9325158	4.22e-12	65.1
HanXRQr2_Chr04g0142441	HanomChr07	57143	35	15	0	485	519	9354022	9353918	2.34e-11	42.7
HanXRQr2_Chr04g0142441	HanomChr07	51111	45	19	1	523	564	9353807	9353673	2.34e-11	40.0
HanXRQr2_Chr04g0142441	HanomChr07	28994	169	108	5	372	532	9122515	9123009	8.82e-11	60.8
HanXRQr2_Chr04g0142441	HanomChr07	33010	103	64	2	224	324	9261933	9261634	9.36e-11	60.8
HanXRQr2_Chr04g0142441	HanomChr07	45000	40	22	0	93	132	10037783	10037664	5.43e-10	38.9
HanXRQr2_Chr04g0142441	HanomChr07	28099	121	47	3	142	231	10037554	10037219	5.43e-10	38.9
HanXRQr2_Chr04g0142441	HanomChr07	31373	102	67	2	225	324	9282788	9283090	1.30e-09	57.0
HanXRQr2_Chr04g0142441	HanomChr07	52632	57	27	0	438	494	9391836	9391666	4.30e-09	55.5
HanXRQr2_Chr04g0142441	HanomChr07	30000	100	67	2	227	324	9087582	9087878	5.09e-09	55.1
HanXRQr2_Chr04g0142441	HanomChr07	30392	102	68	2	225	324	9343645	9343343	5.45e-09	55.1
HanXRQr2_Chr04g0142441	HanomChr07	28829	111	72	3	220	324	9353461	9353132	1.00e-08	54.3
HanXRQr2_Chr04g0142441	HanomChr07	68889	45	14	0	438	482	9262745	9262611	1.02e-08	54.3
HanXRQr2_Chr04g0142441	HanomChr07	50877	57	28	0	438	494	9354285	9354115	1.22e-08	53.9
HanXRQr2_Chr04g0142441	HanomChr07	31034	116	45	3	143	229	9262476	9262147	1.64e-08	53.5
HanXRQr2_Chr04g0142441	HanomChr07	48780	41	21	0	483	523	9124245	9124367	2.19e-08	39.7
HanXRQr2_Chr04g0142441	HanomChr07	61765	34	12	1	439	471	9124034	9124135	2.19e-08	32.7
HanXRQr2_Chr04g0142441	HanomChr07	68182	44	14	0	439	482	9270846	9270977	3.23e-08	52.4
HanXRQr2_Chr04g0142441	HanomChr07	31373	102	64	2	225	324	10036513	10036220	4.57e-08	52.0
HanXRQr2_Chr04g0142441	HanomChr07	25000	188	92	4	518	662	9124629	9125174	1.72e-07	50.1
HanXRQr2_Chr04g0142441	HanomChr07	78571	28	6	0	635	662	9412430	9412347	2.14e-07	49.7
HanXRQr2_Chr04g0142441	HanomChr07	44444	36	19	1	95	129	9124034	9124141	2.32e-07	35.0
HanXRQr2_Chr04g0142441	HanomChr07	40909	44	21	1	143	186	9124251	9124367	2.32e-07	33.9
HanXRQr2_Chr04g0142441	HanomChr07	30588	85	51	3	28	104	9221403	9221657	1.33e-06	47.4
HanXRQr2_Chr04g0142441	HanomChr07	34091	88	46	4	28	106	9354923	9354669	2.33e-06	46.6
HanXRQr2_Chr04g0142441	HanomChr07	47727	44	23	0	93	136	9262748	9262617	2.45e-06	46.2
HanXRQr2_Chr04g0142441	HanomChr07	36486	74	37	3	28	92	9392495	9392277	3.38e-06	45.8
HanXRQr2_Chr04g0142441	HanomChr07	39344	61	25	3	170	226	9438932	9439090	2.40e-05	35.0
HanXRQr2_Chr04g0142441	HanomChr07	35185	54	33	2	234	286	9439117	9439275	2.40e-05	26.9
HanXRQr2_Chr04g0142441	HanomChr07	47727	44	23	0	93	136	9391839	9391708	4.58e-05	42.4
HanXRQr2_Chr04g0142441	HanomChr07	47727	44	23	0	93	136	9354288	9354157	5.25e-05	42.0
HanXRQr2_Chr04g0142441	HanomChr07	27679	112	58	3	142	231	9271102	9271434	8.65e-05	41.2
HanXRQr2_Chr04g0142441	HanomChr07	26772	127	84	4	352	475	9268647	9269009	1.51e-04	40.4
HanXRQr2_Chr04g0142441	HanomChr07	43182	44	25	0	93	136	9270840	9270971	2.51e-04	39.7
HanXRQr2_Chr04g0142441	HanomChr07	34286	70	36	3	28	88	9269698	9269904	3.74e-04	39.3
HanXRQr2_Chr04g0142441	HanomChr07	38889	54	32	1	403	455	9604033	9603872	0.001	38.1
HanXRQr2_Chr04g0142441	HanomChr07	36538	52	33	0	611	662	9123110	9123265	0.003	36.2
HanXRQr2_Chr04g0142441	HanomChr07	46667	45	24	0	385	429	9581936	9581802	0.006	35.0
HanXRQr2_Chr04g0142441	HanomChr07	36508	63	37	2	319	379	9220207	9220392	0.061	32.0
HanXRQr2_Chr04g0142441	HanomChr07	44737	38	18	1	523	557	9087210	9087323	0.18	30.4
HanXRQr2_Chr04g0142441	HanomChr07	42500	40	18	1	143	182	9354022	9353918	0.60	28.9
HanXRQr2_Chr04g0142441	HanomChr07	50000	28	14	0	537	564	9087263	9087346	1.3	27.7
HanXRQr2_Chr04g0142441	HanomChr07	41379	29	17	0	172	200	9785071	9785157	1.6	27.3
HanXRQr2_Chr04g0142441	HanomChr07	41379	29	17	0	172	200	9799615	9799529	1.7	27.3
HanXRQr2_Chr04g0142441	HanomChr07	55000	20	9	0	410	429	9507297	9507238	3.9	26.2
# TBLASTN 2.6.0+
# Query: HanXRQr2_Chr04g0142451 len=118 begin=8817610 chr=HanXRQChr04 end=8817966 gn=HanXRQr2Chr04g0142451 strand=+ type=prot def=Putative small heat shock protein HSP20
# Database: ./Dotplot/Hanom-Chr07-Iasnip40-9087092-Iasnip105-10352424.fasta
# Fields: query acc.ver, subject acc.ver, % identity, alignment length, mismatches, gap opens, q. start, q. end, s. start, s. end, evalue, bit score
# 4 hits found
HanXRQr2_Chr04g0142451	HanomChr07	97458	118	3	0	1	118	9745142	9744789	3.09e-75	237	g00585671
HanXRQr2_Chr04g0142451	HanomChr07	91525	118	10	0	1	118	10083465	10083818	6.27e-63	202	g00585921
HanXRQr2_Chr04g0142451	HanomChr07	42105	19	11	0	64	82	9639858	9639914	7.2	21.9
HanXRQr2_Chr04g0142451	HanomChr07	37500	24	15	0	24	47	9127402	9127331	8.3	21.6
# TBLASTN 2.6.0+
# Query: HanXRQr2_Chr04g0142471 len=183 begin=8820857 chr=HanXRQChr04 end=8821668 gn=HanXRQr2Chr04g0142471 strand=- type=prot def=Putative protein kinase RLK-Pelle-RLCK-VIIa-2 family
# Database: ./Dotplot/Hanom-Chr07-Iasnip40-9087092-Iasnip105-10352424.fasta
# Fields: query acc.ver, subject acc.ver, % identity, alignment length, mismatches, gap opens, q. start, q. end, s. start, s. end, evalue, bit score
# 21 hits found
HanXRQr2_Chr04g0142471	HanomChr07	88889	108	10	1	76	183	10036516	10036199	8.17e-61	199	g00585851
HanXRQr2_Chr04g0142471	HanomChr07	59459	111	40	2	76	183	9343648	9343322	2.62e-40	140
HanXRQr2_Chr04g0142471	HanomChr07	61765	102	36	1	85	183	9087594	9087899	2.31e-39	138
HanXRQr2_Chr04g0142471	HanomChr07	60577	104	40	1	81	183	9261924	9261613	4.72e-39	137
HanXRQr2_Chr04g0142471	HanomChr07	60784	102	37	1	85	183	9353416	9353111	5.15e-39	137
HanXRQr2_Chr04g0142471	HanomChr07	56881	109	44	1	78	183	9282785	9283111	1.18e-35	127
HanXRQr2_Chr04g0142471	HanomChr07	61429	70	27	0	4	73	9269671	9269880	1.99e-21	86.7
HanXRQr2_Chr04g0142471	HanomChr07	59701	67	27	0	7	73	9221385	9221585	9.63e-20	81.6
HanXRQr2_Chr04g0142471	HanomChr07	57812	64	27	0	10	73	9392504	9392313	1.96e-19	80.9
HanXRQr2_Chr04g0142471	HanomChr07	56250	64	28	0	10	73	9354932	9354741	2.52e-19	80.5
HanXRQr2_Chr04g0142471	HanomChr07	37255	102	60	2	83	181	9394114	9393812	4.81e-13	62.4
HanXRQr2_Chr04g0142471	HanomChr07	36275	102	61	2	83	181	9355930	9355628	1.50e-11	58.2
HanXRQr2_Chr04g0142471	HanomChr07	34000	100	61	2	89	183	9124875	9125174	2.02e-10	54.7
HanXRQr2_Chr04g0142471	HanomChr07	38889	108	46	6	3	93	9123212	9123526	2.24e-10	54.7
HanXRQr2_Chr04g0142471	HanomChr07	75000	28	7	0	156	183	9412430	9412347	3.96e-08	48.1
HanXRQr2_Chr04g0142471	HanomChr07	34615	52	34	0	132	183	9123110	9123265	0.001	34.7
HanXRQr2_Chr04g0142471	HanomChr07	46667	45	24	0	29	73	9581936	9581802	0.003	33.5
HanXRQr2_Chr04g0142471	HanomChr07	48148	27	14	0	47	73	9604033	9603953	0.009	32.0
HanXRQr2_Chr04g0142471	HanomChr07	48718	39	13	2	87	120	9439114	9439224	0.010	31.6
HanXRQr2_Chr04g0142471	HanomChr07	60000	20	8	0	54	73	9507297	9507238	0.61	26.2
HanXRQr2_Chr04g0142471	HanomChr07	35294	34	22	0	105	138	9277825	9277724	8.2	22.7
# TBLASTN 2.6.0+
Query: HanXRQr2_Chr04g0142491 len=120 begin=8856647 chr=HanXRQChr04 end=8857083 gn=HanXRQr2Chr04g0142491 strand=+ type=prot def=Putative small heat shock protein HSP20
# Database: ./Dotplot/Hanom-Chr07-Iasnip40-9087092-Iasnip105-10352424.fasta
# Fields: query acc.ver, subject acc.ver, % identity, alignment length, mismatches, gap opens, q. start, q. end, s. start, s. end, evalue, bit score
# 3 hits found
HanXRQr2_Chr04g0142491	HanomChr07	94915	118	6	0	1	118	9745142	9744789	8.50e-66	210	g00585671
HanXRQr2_Chr04g0142491	HanomChr07	89831	118	12	0	1	118	10083465	10083818	1.47e-61	198	g00585921
HanXRQr2_Chr04g0142491	HanomChr07	32258	31	21	0	79	109	9342582	9342674	6.9	21.9
# TBLASTN 2.6.0+
# Query: HanXRQr2_Chr04g0142551 len=315 begin=8996833 chr=HanXRQChr04 end=8999227 gn=HanXRQr2Chr04g0142551 strand=+ type=prot def=Putative acyl-CoA desaturase
# Database: ./Dotplot/Hanom-Chr07-Iasnip40-9087092-Iasnip105-10352424.fasta
# Fields: query acc.ver, subject acc.ver, % identity, alignment length, mismatches, gap opens, q. start, q. end, s. start, s. end, evalue, bit score
# 8 hits found
HanXRQr2_Chr04g0142551	HanomChr07	94783	115	6	0	1	115	10302949	10302605	4.87e-77	196	g00586001
HanXRQr2_Chr04g0142551	HanomChr07	91071	56	4	1	108	162	10302542	10302375	4.87e-77	106	g00586001
HanXRQr2_Chr04g0142551	HanomChr07	100000	70	0	0	246	315	10300343	10300134	2.74e-40	145	g00585991
HanXRQr2_Chr04g0142551	HanomChr07	97872	47	1	0	163	209	10301366	10301226	2.66e-23	96.3	g00586001
HanXRQr2_Chr04g0142551	HanomChr07	91667	36	3	0	210	245	10300999	10300892	2.22e-15	72.8	g00586001
HanXRQr2_Chr04g0142551	HanomChr07	42105	19	11	0	79	97	10287750	10287806	4.0	24.6
HanXRQr2_Chr04g0142551	HanomChr07	66667	18	5	1	104	121	9552800	9552750	5.5	24.3
HanXRQr2_Chr04g0142551	HanomChr07	32143	28	19	0	68	95	9396502	9396419	8.9	23.5
# TBLASTN 2.6.0+
# Query: HanXRQr2_Chr04g0142561 len=315 begin=9130932 chr=HanXRQChr04 end=9133371 gn=HanXRQr2Chr04g0142561 strand=+ type=prot def=Putative acyl-CoA desaturase
# Database: ./Dotplot/Hanom-Chr07-Iasnip40-9087092-Iasnip105-10352424.fasta
# Fields: query acc.ver, subject acc.ver, % identity, alignment length, mismatches, gap opens, q. start, q. end, s. start, s. end, evalue, bit score
# 8 hits found
HanXRQr2_Chr04g0142561	HanomChr07	97391	115	3	0	1	115	10302949	10302605	9.46e-79	201	g00586001
HanXRQr2_Chr04g0142561	HanomChr07	91071	56	4	1	108	162	10302542	10302375	9.46e-79	107	g00586001
HanXRQr2_Chr04g0142561	HanomChr07	100000	70	0	0	246	315	10300343	10300134	2.35e-40	146	g00585991
HanXRQr2_Chr04g0142561	HanomChr07	95745	47	2	0	163	209	10301366	10301226	1.18e-22	94.4	g00586001
HanXRQr2_Chr04g0142561	HanomChr07	91667	36	3	0	210	245	10300999	10300892	2.16e-15	72.8	g00586001
HanXRQr2_Chr04g0142561	HanomChr07	42105	19	11	0	79	97	10287750	10287806	4.1	24.6
HanXRQr2_Chr04g0142561	HanomChr07	66667	18	5	1	104	121	9552800	9552750	5.4	24.3
HanXRQr2_Chr04g0142561	HanomChr07	32143	28	19	0	68	95	9396502	9396419	8.8	23.5
# TBLASTN 2.6.0+
